# Supplementary material for: 2-Phenyl-1H-1,3,7,8-tetra­azacyclo­penta­[l]phenanthrene
Source: Acta Crystallogr Sect E Struct Rep Online. 2009 May 20;65(Pt 6):o1308. doi: 10.1107/S1600536809017498 (PMC2969696; doi:10.1107/S1600536809017498)
Supplement: Supplementary file 2 [file e-65-o1308-Isup2.hkl]

#
# h,k,l, Fc-squared, Fo-squared, sigma(Fo-squared) and status flag
#
data_I
_shelx_title ' aa in P-1'
_shelx_refln_list_code          4
_shelx_F_calc_maximum      191.98
_exptl_crystal_F_000       616.00
_reflns_d_resolution_high  0.7701
 
loop_
 _symmetry_equiv_pos_as_xyz
 'x, y, z'
 '-x, -y, -z'
 
_cell_length_a    10.0159
_cell_length_b    12.2104
_cell_length_c    12.4155
_cell_angle_alpha  89.897
_cell_angle_beta   78.445
_cell_angle_gamma  77.965
 
_shelx_F_squared_multiplier     1.000
 
loop_
 _refln_index_h
 _refln_index_k
 _refln_index_l
 _refln_F_squared_calc
 _refln_F_squared_meas
 _refln_F_squared_sigma
 _refln_observed_status
   2   0   0     6541.83     6099.04    123.12 o
   3   0   0      272.79      235.16      4.64 o
   4   0   0      361.79      372.06     19.13 o
   5   0   0       37.02       37.43      4.49 o
   6   0   0        4.43        4.30      2.49 o
   7   0   0       66.85       53.28      6.00 o
   8   0   0        1.88        7.41      3.45 o
   9   0   0      314.26      344.80     24.41 o
  10   0   0        2.49        3.57      3.38 o
  11   0   0        6.49        7.39      5.32 o
  12   0   0        3.56       11.09      4.57 o
 -12   1   0        0.21        3.34      6.18 o
 -11   1   0        0.00       -2.96      3.88 o
 -10   1   0       78.01       86.69      6.54 o
  -9   1   0       43.73       49.48      6.06 o
  -8   1   0      114.02      112.05      5.58 o
  -7   1   0       30.78       40.02      3.75 o
  -6   1   0        2.47        3.82      3.07 o
  -5   1   0        1.88        5.55      7.91 o
  -4   1   0      434.34      406.57      7.84 o
  -3   1   0       31.52       28.44      3.76 o
  -2   1   0       42.92       39.02      2.06 o
  -1   1   0      493.44      466.96      7.63 o
   2   1   0     1421.51     1133.28     76.14 o
   3   1   0     1124.73     1082.30     27.44 o
   4   1   0       27.73       25.66      2.97 o
   5   1   0       22.70       21.95      3.25 o
   6   1   0      200.18      197.91      5.59 o
   7   1   0       17.69       17.41      3.87 o
   8   1   0      467.68      519.74     12.27 o
   9   1   0       32.14       37.55      7.56 o
  10   1   0        4.51        3.20      4.19 o
  11   1   0        0.95        3.25      4.00 o
  12   1   0        8.05        7.48      6.57 o
 -12   2   0        6.95       11.29     11.73 o
 -11   2   0        3.52        4.37      4.63 o
 -10   2   0       69.56       65.72     12.18 o
  -9   2   0        0.20       -3.64      3.64 o
  -8   2   0       62.24       66.26      4.82 o
  -7   2   0       33.40       41.42      3.82 o
  -6   2   0       45.57       62.07      4.49 o
  -5   2   0       99.55      106.85     12.29 o
  -4   2   0      259.80      229.59     11.17 o
  -3   2   0        5.02        5.23      3.48 o
  -2   2   0       27.03       29.64      2.65 o
  -1   2   0      133.62      142.20      7.58 o
   0   2   0     8224.52     7620.51    159.05 o
   2   2   0      949.87      820.18     41.69 o
   3   2   0       58.14       61.72      2.14 o
   4   2   0        7.89       10.86      2.34 o
   5   2   0     1190.60     1209.75     22.02 o
   6   2   0      499.69      502.65     15.43 o
   7   2   0       78.84       81.43      5.73 o
   8   2   0       62.88       72.68      4.02 o
   9   2   0        2.57        3.62      3.29 o
  10   2   0       15.45       14.76      3.46 o
  11   2   0        3.71        4.68      4.77 o
  12   2   0        0.05       -3.03      6.02 o
 -11   3   0       12.35        6.00      4.77 o
 -10   3   0        0.04        0.82      6.45 o
  -9   3   0       15.75       25.68      7.01 o
  -8   3   0        9.61       16.03      4.33 o
  -7   3   0        0.00       -0.28      2.99 o
  -6   3   0       17.85       18.69      3.49 o
  -5   3   0        0.93        1.36      2.14 o
  -4   3   0      717.81      732.15     20.65 o
  -3   3   0      448.64      364.86      9.09 o
  -2   3   0      463.15      475.57      7.30 o
  -1   3   0      505.18      475.41      8.32 o
   0   3   0        1.55        3.19      2.22 o
   1   3   0       42.69       43.88      3.82 o
   3   3   0       50.88       54.09      4.38 o
   4   3   0      124.37      108.91      2.41 o
   5   3   0      377.57      439.97      8.81 o
   6   3   0       49.80       66.15      4.77 o
   7   3   0        0.70        0.47      1.61 o
   8   3   0       14.87        9.58      4.61 o
   9   3   0        6.37        1.92      2.67 o
  10   3   0       79.06       83.86      5.13 o
  11   3   0        0.70       -2.25      3.51 o
  12   3   0       12.37       20.64     14.25 o
 -11   4   0        6.04        2.94      4.18 o
 -10   4   0       21.93       16.14      5.70 o
  -9   4   0       27.27       22.12      4.42 o
  -8   4   0        1.78        2.85      7.01 o
  -7   4   0       17.00       21.26      4.36 o
  -6   4   0      117.43      133.05      5.90 o
  -5   4   0      428.48      422.44     25.03 o
  -4   4   0        9.06       11.94      3.14 o
  -3   4   0       75.95       86.14      3.70 o
  -2   4   0      172.86      178.82      4.75 o
  -1   4   0      165.18      165.87      4.04 o
   0   4   0       41.65       39.18      3.93 o
   1   4   0      723.03      622.72     19.08 o
   2   4   0      830.95      723.50     16.61 o
   3   4   0       35.22       27.72      3.93 o
   4   4   0       35.55       19.98      6.51 o
   5   4   0      260.14      284.91     12.63 o
   6   4   0       33.44       40.23      2.92 o
   7   4   0       29.65       33.66      6.12 o
   8   4   0       36.36       35.37      3.69 o
   9   4   0       28.08       43.09     11.11 o
  10   4   0        8.41        6.58      5.84 o
  11   4   0        5.75        4.04      4.64 o
  12   4   0        5.76        1.46     13.58 o
 -10   5   0        9.50        7.64      4.47 o
  -9   5   0        0.66       -2.88      3.72 o
  -8   5   0       25.38       28.59      4.83 o
  -7   5   0       74.54       74.03      4.63 o
  -6   5   0        0.12        0.39      4.77 o
  -5   5   0        5.06        6.62      2.62 o
  -4   5   0      678.87      663.22     21.55 o
  -3   5   0      284.63      246.20     10.44 o
  -2   5   0      141.10      134.88      8.81 o
  -1   5   0      589.31      620.56     13.01 o
   0   5   0        4.08        2.53      2.06 o
   1   5   0        6.31        4.43      2.71 o
   2   5   0      649.30      635.74     15.60 o
   3   5   0      240.76      262.26      9.31 o
   4   5   0      645.59      645.95     16.72 o
   5   5   0      710.52      698.02     18.63 o
   6   5   0       34.97       33.78      5.72 o
   7   5   0      102.90      132.73      2.58 o
   8   5   0       26.11       27.49      2.42 o
   9   5   0        6.61        4.55      3.54 o
  10   5   0       68.83       58.83      4.60 o
  11   5   0        5.82        2.81      7.86 o
  12   5   0        5.43       10.44      9.20 o
 -10   6   0        3.83        8.58      4.67 o
  -9   6   0        1.18       -0.96      3.67 o
  -8   6   0       79.86       79.97      7.58 o
  -7   6   0       29.40       21.47      4.52 o
  -6   6   0      122.40      117.78      6.21 o
  -5   6   0       41.94       47.21      4.45 o
  -4   6   0       25.72       23.12      3.65 o
  -3   6   0      352.65      358.02      7.69 o
  -2   6   0       44.51       34.14      3.50 o
  -1   6   0       66.61       54.48      3.81 o
   0   6   0     1791.09     1876.87     51.96 o
   1   6   0     4450.32     4842.31     98.67 o
   2   6   0       51.43       67.78      5.61 o
   3   6   0       93.94      134.67      7.07 o
   4   6   0       14.05       25.34      3.54 o
   5   6   0      153.39      135.45      7.97 o
   6   6   0        1.76       11.56      8.64 o
   7   6   0       15.52       23.12      6.40 o
   8   6   0      148.25      201.66     12.12 o
   9   6   0       31.19       20.65     13.13 o
  10   6   0      204.83      227.14     24.69 o
  11   6   0       15.23       22.11      9.54 o
  12   6   0        5.08       -3.59      9.20 o
  -9   7   0      119.48      112.33      6.92 o
  -8   7   0        1.58       -3.85      6.62 o
  -7   7   0        4.48        7.45      4.38 o
  -6   7   0       21.39       14.71     10.21 o
  -5   7   0        9.01        7.46      3.02 o
  -4   7   0        7.94        9.51      2.90 o
  -3   7   0       96.31      102.23      5.33 o
  -2   7   0       39.98       35.74      4.04 o
  -1   7   0      625.56      644.93     13.10 o
   0   7   0       16.60       14.32      2.86 o
   1   7   0        0.00       -2.97      2.97 o
   2   7   0        0.91        6.28      4.04 o
   3   7   0        6.02        4.71      4.38 o
   4   7   0       49.14       49.60      3.57 o
   5   7   0       74.02       66.70      5.13 o
   6   7   0       33.77       41.52      6.85 o
   7   7   0      258.77      256.99     13.47 o
   8   7   0      257.90      291.67     15.26 o
   9   7   0      249.54      295.37     16.83 o
  10   7   0       16.76       18.29      8.87 o
  11   7   0        6.58       -2.47      8.53 o
  12   7   0        1.20       -8.75     16.95 o
  -9   8   0        9.07       14.20      4.68 o
  -8   8   0        0.96       -2.40      4.71 o
  -7   8   0        0.04        0.34      3.78 o
  -6   8   0        0.14        0.83      3.13 o
  -5   8   0        0.01        1.83      4.96 o
  -4   8   0        5.22        7.57      3.78 o
  -3   8   0       33.00       36.21      3.73 o
  -2   8   0        3.97        2.29      3.45 o
  -1   8   0       69.07       65.13      4.32 o
   0   8   0       58.58       51.58      9.93 o
   1   8   0       43.18       51.62      5.95 o
   2   8   0        0.08        1.57      4.26 o
   3   8   0       83.95       98.98      7.52 o
   4   8   0       69.96       60.90      6.12 o
   5   8   0        0.12        1.87      4.55 o
   6   8   0      681.56      648.35     29.74 o
   7   8   0      562.95      567.36     35.29 o
   8   8   0      141.19      131.75     11.78 o
   9   8   0       55.79       40.04     11.31 o
  10   8   0        0.54        4.83      8.19 o
  11   8   0        0.91       -4.94      8.75 o
  12   8   0       18.80       16.72     11.56 o
  -8   9   0        0.11       -3.93      5.61 o
  -7   9   0        4.20        2.22      3.71 o
  -6   9   0        0.00       -2.69      3.48 o
  -5   9   0       21.32       18.84      5.11 o
  -4   9   0      178.43      176.71      8.02 o
  -3   9   0      303.59      316.19      8.76 o
  -2   9   0       21.47       22.39      3.84 o
  -1   9   0       35.65       52.25     10.94 o
   0   9   0        3.11        4.21      3.21 o
   1   9   0       16.05       17.28      5.50 o
   2   9   0        2.58        8.64      5.39 o
   3   9   0       12.41        3.25      9.09 o
   4   9   0        0.40        2.94      2.26 o
   5   9   0      226.33      242.80     11.04 o
   6   9   0       82.37       80.73      6.95 o
   7   9   0      128.99      127.60      9.73 o
   8   9   0       15.56       24.75      6.22 o
   9   9   0       27.92       23.99      6.85 o
  10   9   0        1.74        5.59      6.41 o
  11   9   0        1.00        2.65      6.64 o
  -7  10   0        8.15        7.27      5.42 o
  -6  10   0       12.39       16.51      4.39 o
  -5  10   0       94.68      106.32      6.10 o
  -4  10   0      448.33      444.04     13.61 o
  -3  10   0        4.45       -2.14      3.49 o
  -2  10   0        1.71       -3.60      3.60 o
  -1  10   0        0.72        1.67      3.37 o
   0  10   0       62.84       78.77      6.61 o
   1  10   0      399.84      417.02     16.83 o
   2  10   0      133.59      129.06     10.21 o
   3  10   0      333.37      362.03     16.72 o
   4  10   0       21.88       26.46      3.50 o
   5  10   0      120.13       91.85     23.19 o
   6  10   0       22.23       23.27      5.88 o
   7  10   0        0.00       -2.76      5.13 o
   8  10   0        9.40        1.59      5.48 o
   9  10   0        1.53       -6.39      7.57 o
  10  10   0        0.20        9.38      8.44 o
  11  10   0        0.04        8.79     10.10 o
  -7  11   0       64.25       42.24      5.91 o
  -6  11   0      104.40      122.18     24.46 o
  -5  11   0       35.49       35.03      5.02 o
  -4  11   0        6.99        7.61      4.94 o
  -3  11   0      116.64      115.62      6.70 o
  -2  11   0       14.28       11.60      4.60 o
  -1  11   0      187.39      184.49      9.17 o
   0  11   0       26.91       38.94      7.52 o
   1  11   0       69.97       86.19      9.31 o
   2  11   0        2.19       -6.51      6.51 o
   3  11   0       17.44       39.39      8.53 o
   4  11   0       44.22       49.24     12.68 o
   5  11   0        0.33        1.66      2.36 o
   6  11   0        1.60        0.83      6.12 o
   7  11   0       12.85        7.30      5.83 o
   8  11   0       60.03       25.05      9.00 o
   9  11   0        0.69        1.27      7.86 o
  10  11   0        2.06       -1.98      7.58 o
  -6  12   0        7.23       -0.38      7.03 o
  -5  12   0       22.41       24.88      5.35 o
  -4  12   0        4.01        1.97      6.00 o
  -3  12   0        2.34        4.71      4.29 o
  -2  12   0       14.50       16.15      7.97 o
  -1  12   0       23.67       31.63      5.42 o
   0  12   0        5.47        4.71      6.62 o
   1  12   0      246.77      245.88     14.70 o
   2  12   0      529.01      493.78     21.77 o
   3  12   0        3.95        3.14     11.78 o
   4  12   0        8.90        5.25      9.76 o
   5  12   0       31.45       31.09      2.33 o
   6  12   0       69.21       98.48     19.81 o
   7  12   0        1.10        1.65      5.77 o
   8  12   0        1.10        5.07      6.72 o
   9  12   0        0.64        8.31      9.30 o
  10  12   0        0.42        3.88      7.59 o
  -4  13   0        2.74        1.73      4.51 o
  -3  13   0        0.84        2.15      5.30 o
  -2  13   0       10.16        9.94      4.96 o
  -1  13   0        6.15        9.09      7.29 o
   0  13   0       61.87       47.92      9.54 o
   1  13   0        0.05       -3.14     12.23 o
   2  13   0        0.20       -6.85      7.74 o
   3  13   0        0.24       13.98     16.27 o
   4  13   0        3.51        1.45      2.60 o
   5  13   0        0.30       -0.25      6.50 o
   6  13   0        0.76        0.93      5.70 o
   7  13   0        0.02        4.94      6.48 o
   8  13   0        9.31        0.58      7.69 o
   9  13   0        7.30        7.01      9.16 o
  -3  14   0        1.79       -5.24      5.24 o
  -2  14   0        1.84       10.44      7.86 o
  -1  14   0        1.21       -6.40      7.86 o
   0  14   0        0.02        9.65      8.42 o
   1  14   0        3.53       12.34      8.87 o
   2  14   0        1.04       14.93      9.20 o
   3  14   0        0.07       -2.05      5.49 o
   4  14   0       45.81       42.98      9.29 o
   5  14   0       13.11       16.72      7.11 o
   6  14   0        0.01        2.44      7.60 o
   7  14   0       20.44       25.49      8.62 o
   8  14   0       23.28        6.60     12.93 o
  -1  15   0        3.42       29.29     10.10 o
   0  15   0        1.31       19.30      9.99 o
   1  15   0        0.28       26.48     17.39 o
   2  15   0        0.01       18.18     17.17 o
   3  15   0        0.06       20.09     17.84 o
   4  15   0        1.51       -7.93     15.37 o
   5  15   0        4.05        7.89      8.83 o
   6  15   0        3.75        3.75      7.22 o
  -6 -15   1       39.13       22.78     11.90 o
  -5 -15   1        1.26        6.54      7.35 o
  -4 -15   1        0.00        7.07     10.55 o
  -3 -15   1        2.07       -2.02      9.20 o
  -2 -15   1        0.06        0.11      8.53 o
  -1 -15   1        0.83       10.32     10.21 o
   0 -15   1        0.02       14.59     10.32 o
   1 -15   1        1.04       -9.99      9.99 o
  -7 -14   1        0.90        3.38      7.12 o
  -6 -14   1        5.95       -5.92      8.63 o
  -5 -14   1        4.03        7.87      7.89 o
  -4 -14   1        2.54       -1.61      3.23 o
  -3 -14   1        4.43        4.26      8.98 o
  -2 -14   1        5.67       12.57      9.43 o
  -1 -14   1        9.38       31.98     10.44 o
   0 -14   1       15.75       13.24     15.15 o
   1 -14   1        8.85       13.80      8.98 o
   2 -14   1        9.04       29.60      9.09 o
   3 -14   1        0.00        6.63      9.48 o
  -9 -13   1        2.57        1.98      7.27 o
  -8 -13   1        0.02        0.94      6.52 o
  -7 -13   1       28.79       35.62     13.47 o
  -6 -13   1       10.70        8.85      8.30 o
  -5 -13   1        0.48        2.92      5.78 o
  -4 -13   1        0.03       -3.14      8.30 o
  -3 -13   1       22.01       20.65     16.05 o
  -2 -13   1       12.87      -15.60     15.60 o
  -1 -13   1       34.38       52.52     10.55 o
   0 -13   1       14.72       18.52      8.64 o
   1 -13   1        7.63       13.06      6.00 o
   2 -13   1        0.73        2.13      6.03 o
   3 -13   1        0.02       -5.32      5.32 o
   4 -13   1        0.02        5.09      6.24 o
   5 -13   1       11.07       31.62      8.15 o
  -9 -12   1        0.00       -8.76      8.76 o
  -8 -12   1        7.32        8.45      6.96 o
  -7 -12   1        5.11       14.90      7.00 o
  -6 -12   1       37.85       39.43      9.34 o
  -5 -12   1        4.31        0.53      2.31 o
  -4 -12   1        0.09        1.80      7.63 o
  -3 -12   1       28.77       33.67      9.43 o
  -2 -12   1      151.40      159.36     13.13 o
  -1 -12   1        3.59       -5.39      7.07 o
   0 -12   1      141.10      136.21     18.01 o
   1 -12   1       12.46        6.56      5.95 o
   2 -12   1        0.88        7.27      5.79 o
   3 -12   1        9.53        2.30      4.68 o
   4 -12   1       21.82        9.58      6.07 o
   5 -12   1       70.51       68.48      7.10 o
   6 -12   1       76.77       78.93      7.59 o
 -10 -11   1        8.56       12.51      8.05 o
  -9 -11   1        7.94       11.18      7.35 o
  -8 -11   1       18.49       10.35      6.77 o
  -7 -11   1       32.13       20.75      8.16 o
  -6 -11   1       27.22       34.31      8.51 o
  -5 -11   1        7.82        8.09      1.98 o
  -4 -11   1       67.67       49.94     15.82 o
  -3 -11   1      146.34      155.43     12.68 o
  -2 -11   1      176.63      188.08     20.54 o
  -1 -11   1      256.43      279.32     15.15 o
   0 -11   1      211.92      229.40      9.24 o
   1 -11   1       16.66       13.86      4.71 o
   2 -11   1       19.26       20.31      5.50 o
   3 -11   1        4.33        9.72      5.61 o
   4 -11   1       60.54       77.07      6.51 o
   5 -11   1        0.02        0.29      4.08 o
   6 -11   1      147.23      154.46      8.60 o
   7 -11   1        0.61        1.08      7.69 o
 -11 -10   1        0.03        4.49      8.92 o
 -10 -10   1        0.98       -0.85      6.21 o
  -9 -10   1        3.77        2.26      9.03 o
  -8 -10   1       21.59       25.10     11.29 o
  -7 -10   1       17.41       17.98      7.72 o
  -6 -10   1        1.99        5.03      6.62 o
  -5 -10   1       90.51       82.08      8.73 o
  -4 -10   1       96.69       90.11     10.55 o
  -3 -10   1        5.68       -1.23      5.95 o
  -2 -10   1       34.65       23.79      7.29 o
  -1 -10   1       49.44       41.79      5.22 o
   0 -10   1        8.86       11.38      4.31 o
   1 -10   1       37.14       41.50      5.15 o
   2 -10   1       82.57       79.10     12.23 o
   3 -10   1       21.25       20.48      5.56 o
   4 -10   1      437.49      428.47     12.30 o
   5 -10   1       38.67       32.77      6.62 o
   6 -10   1       85.01       82.19      6.69 o
   7 -10   1       19.47       22.01      5.26 o
   8 -10   1        0.30        2.68      4.73 o
 -11  -9   1       20.73       17.57     13.10 o
 -10  -9   1        4.86        9.69      7.96 o
  -9  -9   1        0.29       13.17      7.62 o
  -8  -9   1       87.26      100.83      8.64 o
  -7  -9   1        9.78        9.83      8.42 o
  -6  -9   1      917.74      861.50     21.70 o
  -5  -9   1      194.32      168.63      8.69 o
  -4  -9   1       20.15       15.60      6.51 o
  -3  -9   1       10.14       24.02      6.73 o
  -2  -9   1      285.94      300.19     13.69 o
  -1  -9   1       80.12       80.97      5.65 o
   0  -9   1      242.21      241.30      8.53 o
   1  -9   1        0.00        1.57      3.41 o
   2  -9   1       17.77       25.49     12.12 o
   3  -9   1       21.97       18.36      5.08 o
   4  -9   1        3.57        1.40      7.13 o
   5  -9   1       48.61       55.41     11.05 o
   6  -9   1       10.60       12.85      5.15 o
   7  -9   1        5.00        7.43      4.34 o
   8  -9   1        0.11       -1.79      4.36 o
 -11  -8   1        1.79        5.34      6.46 o
 -10  -8   1       12.02       11.09      6.46 o
  -9  -8   1      110.04      124.40      9.17 o
  -8  -8   1        2.91        4.89      5.06 o
  -7  -8   1        2.81       -1.70      5.26 o
  -6  -8   1       89.84      100.96     18.07 o
  -5  -8   1      326.70      344.40     12.33 o
  -4  -8   1        0.70       -0.45      5.05 o
  -3  -8   1       50.58       51.51      6.73 o
  -2  -8   1        4.53        1.91      4.60 o
  -1  -8   1       59.67       58.87      4.67 o
   0  -8   1       85.84       96.94      5.33 o
   1  -8   1        6.80       11.73      6.34 o
   2  -8   1      234.16      248.09     15.99 o
   3  -8   1       30.32       30.13      4.19 o
   4  -8   1       18.65       21.78      3.92 o
   5  -8   1        1.91       -2.59      3.29 o
   6  -8   1        8.95        7.51      4.72 o
   7  -8   1        3.15        6.26      4.03 o
   8  -8   1        3.28        1.34      4.07 o
   9  -8   1       44.53       39.68      9.76 o
 -12  -7   1        0.00        2.13      9.09 o
 -11  -7   1       35.51       22.00     10.10 o
 -10  -7   1      109.98      114.35     21.32 o
  -9  -7   1       19.64       12.23     13.02 o
  -8  -7   1       12.52        6.62     11.00 o
  -7  -7   1       37.32       45.27      6.99 o
  -6  -7   1      155.42      151.28      7.37 o
  -5  -7   1       61.51       68.07     11.17 o
  -4  -7   1       21.24       18.37      1.87 o
  -3  -7   1      363.65      331.95     12.23 o
  -2  -7   1       59.02       89.10      6.62 o
  -1  -7   1       71.48       88.80      6.51 o
   0  -7   1      635.05      646.68     12.58 o
   1  -7   1      119.34      131.14      9.15 o
   2  -7   1       69.75       74.20      4.36 o
   3  -7   1        2.09        0.13      3.31 o
   4  -7   1        0.98        0.60      3.76 o
   5  -7   1        0.49        0.56      2.97 o
   6  -7   1        9.10       11.48      3.68 o
   7  -7   1       13.88       16.48      5.27 o
   8  -7   1        0.00        7.17      4.23 o
   9  -7   1        8.40        3.98      7.86 o
  10  -7   1        0.01       -2.58      7.18 o
 -12  -6   1       16.47       15.26     10.32 o
 -11  -6   1        6.65        4.60      8.19 o
 -10  -6   1       25.00       16.16      8.30 o
  -9  -6   1       94.02      107.51     11.22 o
  -8  -6   1       82.63       58.80      8.42 o
  -7  -6   1        7.16        7.18      5.61 o
  -6  -6   1       69.90       79.34      7.29 o
  -5  -6   1      183.96      190.37     11.56 o
  -4  -6   1       45.22       49.93      7.18 o
  -3  -6   1      244.18      307.04     11.11 o
  -2  -6   1      432.00      418.48     12.68 o
  -1  -6   1     1597.51     1722.73     29.83 o
   0  -6   1      145.42      174.23      5.35 o
   1  -6   1      229.92      245.07      8.14 o
   2  -6   1       74.88       82.14      4.04 o
   3  -6   1       46.18       56.46      6.12 o
   4  -6   1      171.81      171.43      9.48 o
   5  -6   1      124.51      120.03      5.36 o
   6  -6   1      112.94      117.85     11.67 o
   7  -6   1       79.94       83.18      8.14 o
   8  -6   1       29.06       24.10      5.81 o
   9  -6   1        0.12       -2.84      4.14 o
  10  -6   1       13.50        9.94      5.10 o
 -12  -5   1        0.86        5.84     14.59 o
 -11  -5   1       14.08        9.31      8.42 o
 -10  -5   1      136.51      155.93     14.81 o
  -9  -5   1       54.62       47.21      4.88 o
  -8  -5   1       37.95       39.11      2.75 o
  -7  -5   1       92.98      103.29      5.44 o
  -6  -5   1       64.96       73.84     11.00 o
  -5  -5   1       10.47       15.94      4.71 o
  -4  -5   1       95.29      104.73      3.70 o
  -3  -5   1      233.89      222.76      8.64 o
  -2  -5   1      350.95      405.12     16.83 o
  -1  -5   1      410.85      402.56     16.44 o
   0  -5   1      496.02      519.67      9.36 o
   1  -5   1       84.30       90.06      9.93 o
   2  -5   1      481.04      465.05     14.53 o
   3  -5   1        0.06       -1.87      2.34 o
   4  -5   1        0.14       -0.10      2.97 o
   5  -5   1      158.00      150.37      6.66 o
   6  -5   1        1.35        0.34      2.85 o
   7  -5   1      145.95      146.65      7.52 o
   8  -5   1       68.21       73.65      6.55 o
   9  -5   1        3.50        6.89      4.95 o
  10  -5   1       19.01       13.07      5.06 o
  11  -5   1        5.55       12.66      9.60 o
 -12  -4   1        0.27        6.73      8.42 o
 -11  -4   1        0.99        3.62      4.43 o
 -10  -4   1      186.76      192.73     19.70 o
  -9  -4   1        0.17        0.61      2.24 o
  -8  -4   1        9.10        3.40      3.09 o
  -7  -4   1        0.13        0.12      2.30 o
  -6  -4   1       41.39       55.37      2.09 o
  -5  -4   1      710.61      693.16     19.19 o
  -4  -4   1      490.16      552.70     19.41 o
  -3  -4   1       32.10       25.61      1.56 o
  -2  -4   1      582.63      557.18     14.14 o
  -1  -4   1     1320.73     1300.84     20.71 o
   0  -4   1      159.16      168.56      4.76 o
   1  -4   1       40.80       49.49      3.17 o
   2  -4   1        9.33        7.30      2.83 o
   3  -4   1       10.97       12.04      2.81 o
   4  -4   1      231.76      242.81      9.88 o
   5  -4   1      323.83      323.47      7.73 o
   6  -4   1       18.99       29.09     17.56 o
   7  -4   1       93.47       96.15      5.49 o
   8  -4   1        0.38        2.83      4.36 o
   9  -4   1        0.17        1.55      5.05 o
  10  -4   1        0.23        1.55      4.28 o
  11  -4   1       12.88        6.79      5.27 o
 -12  -3   1        2.30        5.56      5.95 o
 -11  -3   1        1.13        5.32      3.81 o
 -10  -3   1       12.41       10.41      5.78 o
  -9  -3   1       18.36       22.19      5.54 o
  -8  -3   1        5.64        5.30      6.34 o
  -7  -3   1       16.99       14.82      2.56 o
  -6  -3   1       10.05       13.39      1.91 o
  -5  -3   1      571.33      612.48      8.93 o
  -4  -3   1      962.94      911.01     30.24 o
  -3  -3   1      193.53      192.58     39.61 o
  -2  -3   1       67.29       72.39      1.96 o
  -1  -3   1       77.96      108.17      3.93 o
   0  -3   1     2080.26     1912.27     30.24 o
   1  -3   1       69.85       75.00      4.77 o
   2  -3   1      532.82      450.66     15.21 o
   3  -3   1       46.71       58.31      7.29 o
   4  -3   1        0.01        0.56      2.97 o
   5  -3   1       34.68       40.76      4.19 o
   6  -3   1       14.41       14.60      3.24 o
   7  -3   1       37.35       56.39      6.57 o
   8  -3   1       55.95       71.81      7.24 o
   9  -3   1       25.12       30.70      5.11 o
  10  -3   1        3.97        1.56      4.20 o
  11  -3   1       35.59       28.77      7.16 o
 -12  -2   1        5.32       -2.04      6.01 o
 -11  -2   1        0.20        0.97      5.11 o
 -10  -2   1       46.43       32.73      7.55 o
  -9  -2   1       24.54       16.14      3.69 o
  -8  -2   1        0.00       -2.00      2.76 o
  -7  -2   1        6.22        8.48      3.53 o
  -6  -2   1       42.42       60.05      3.87 o
  -5  -2   1       67.60       58.51      4.99 o
  -4  -2   1     1240.22     1157.18     16.32 o
  -3  -2   1        4.15        2.10      1.68 o
  -2  -2   1      179.76      171.38      4.77 o
  -1  -2   1     3333.54     2871.91     59.20 o
   0  -2   1      113.46       91.73      2.82 o
   1  -2   1     1318.17     1243.61     17.97 o
   2  -2   1     1418.10     1285.59     21.51 o
   3  -2   1       52.51       56.12      4.99 o
   4  -2   1        3.19        1.97      2.97 o
   5  -2   1      195.48      194.44      9.65 o
   6  -2   1      145.47      157.26      5.46 o
   7  -2   1       47.88       61.34      4.44 o
   8  -2   1        2.32        4.44      3.93 o
   9  -2   1       15.83       17.62      5.31 o
  10  -2   1      108.93       97.22      7.13 o
  11  -2   1       31.30       30.78      6.13 o
  12  -2   1        3.58        8.72      7.20 o
 -12  -1   1        6.63        9.12      5.22 o
 -11  -1   1        1.45        4.88      4.94 o
 -10  -1   1       17.55       11.07      5.00 o
  -9  -1   1       14.48       16.10      3.25 o
  -8  -1   1       44.32       51.73      3.60 o
  -7  -1   1        0.01       -1.74      2.87 o
  -6  -1   1       17.98       21.44      2.45 o
  -5  -1   1      112.43      127.05      4.10 o
  -4  -1   1      235.34      244.74     12.04 o
  -3  -1   1     2565.11     2424.05     50.75 o
  -2  -1   1       92.69       81.70      4.89 o
  -1  -1   1     2145.43     1839.97     19.40 o
   1  -1   1      125.97      130.89      3.05 o
   2  -1   1       95.47      112.20      3.53 o
   3  -1   1        4.29        4.63      2.22 o
   4  -1   1       24.32       24.40      2.66 o
   5  -1   1       56.45       53.13      3.32 o
   6  -1   1        2.33        1.23      2.75 o
   7  -1   1      171.83      184.14      7.62 o
   8  -1   1        8.57       10.21      5.56 o
   9  -1   1       95.43      104.31      6.41 o
  10  -1   1       17.70       15.54      8.39 o
  11  -1   1       56.55       63.00      8.53 o
  12  -1   1       14.48        7.43      5.35 o
 -12   0   1        0.71       -2.34      6.06 o
 -11   0   1        8.01        7.42      5.08 o
 -10   0   1       42.78       56.60      7.79 o
  -9   0   1       68.37       64.86      5.71 o
  -8   0   1       35.42       42.29      3.87 o
  -7   0   1      174.31      189.87      5.44 o
  -6   0   1       39.15       47.82      7.41 o
  -5   0   1        5.28       11.32      4.55 o
  -4   0   1       48.24       65.79      3.00 o
  -3   0   1     1655.49     1568.15     22.14 o
  -2   0   1    17859.68    18617.35    461.14 o
   2   0   1     2002.88     1853.88     27.02 o
   3   0   1     6412.58     5750.57    116.24 o
   4   0   1        5.55        1.32      2.06 o
   5   0   1       55.86       44.13      3.17 o
   6   0   1       10.91        8.26      6.90 o
   7   0   1      215.95      215.39      7.13 o
   8   0   1       12.72       18.46      7.24 o
   9   0   1       17.42       18.79      5.54 o
  10   0   1       45.73       42.79      5.78 o
  11   0   1        1.68        6.84      7.35 o
  12   0   1        1.39        7.00      5.15 o
 -12   1   1        7.26        9.00      7.20 o
 -11   1   1       21.04       21.78      4.59 o
 -10   1   1      256.11      252.05     19.94 o
  -9   1   1       40.31       44.38      5.28 o
  -8   1   1       22.16       26.46      3.68 o
  -7   1   1        0.52       -1.12      4.11 o
  -6   1   1       36.61       43.14      3.00 o
  -5   1   1     1031.03     1047.96     16.02 o
  -4   1   1      276.25      242.98      5.06 o
  -3   1   1      786.14      738.11      9.67 o
  -2   1   1    23432.76    23661.66    785.92 o
  -1   1   1      562.76      460.41      4.12 o
   2   1   1     1511.78     1400.09     26.15 o
   3   1   1      806.37      689.30     42.81 o
   4   1   1       46.74       48.23      3.05 o
   5   1   1        0.05       -2.38      2.38 o
   6   1   1        0.00        2.06      2.62 o
   7   1   1      147.89      147.60      7.07 o
   8   1   1        0.52        2.55      3.37 o
   9   1   1       37.22       33.91      5.07 o
  10   1   1       12.09       18.30      7.13 o
  11   1   1        0.05        3.10      3.71 o
  12   1   1       13.99        7.15      9.98 o
 -11   2   1        0.15        5.97      3.96 o
 -10   2   1        0.54       -3.93      3.93 o
  -9   2   1      170.79      181.69      7.78 o
  -8   2   1       26.52       26.90      5.61 o
  -7   2   1        1.92        1.97      6.85 o
  -6   2   1       90.57       95.15      8.36 o
  -5   2   1       81.83       87.46      3.13 o
  -4   2   1      315.86      324.21     11.11 o
  -3   2   1      209.96      221.05     10.16 o
  -2   2   1     4699.32     4250.48    122.38 o
  -1   2   1     3030.71     2748.71     39.04 o
   0   2   1        0.33        2.13      1.23 o
   1   2   1     4280.43     3629.26     49.36 o
   2   2   1     2374.59     1998.23     22.79 o
   3   2   1       44.98       33.60      2.82 o
   4   2   1       50.34       33.13      2.86 o
   5   2   1      870.61      857.36     16.30 o
   6   2   1     1666.81     1703.58     30.83 o
   7   2   1      277.38      272.89      9.31 o
   8   2   1       52.62       52.14     12.12 o
   9   2   1        0.85        8.20      4.54 o
  10   2   1       12.36       10.72      3.36 o
  11   2   1       52.47       55.45      6.05 o
  12   2   1       10.17        4.82      4.40 o
 -11   3   1        5.65       10.47      4.94 o
 -10   3   1       82.25       79.05      6.79 o
  -9   3   1       36.79       43.29      9.71 o
  -8   3   1        0.36        0.58      4.88 o
  -7   3   1       74.38       78.50      4.85 o
  -6   3   1       17.13       22.49      4.52 o
  -5   3   1      225.58      245.80      6.23 o
  -4   3   1      784.07      884.56     22.33 o
  -3   3   1       38.15       42.76      2.36 o
  -2   3   1       37.34       45.20      2.02 o
  -1   3   1       88.33      104.11      2.34 o
   0   3   1     1961.64     1806.08     26.39 o
   1   3   1      325.20      243.86      5.05 o
   2   3   1      199.34      188.20      8.08 o
   3   3   1      137.45      151.17      4.29 o
   4   3   1        0.51        3.34      3.48 o
   5   3   1        0.29       -0.65      2.42 o
   6   3   1       13.99       15.50      3.29 o
   7   3   1        1.32        3.14      3.25 o
   8   3   1       26.54       46.02     17.23 o
   9   3   1       50.85       55.84      5.31 o
  10   3   1        0.00        0.37      2.68 o
  11   3   1        0.22        0.40      3.79 o
  12   3   1       16.51       12.56      9.31 o
 -11   4   1        3.12        4.37      4.38 o
 -10   4   1        2.59       -3.57      3.57 o
  -9   4   1        9.36        8.82      4.34 o
  -8   4   1       18.63       17.52      3.48 o
  -7   4   1        0.47       -1.44      2.98 o
  -6   4   1       65.00       74.44      9.03 o
  -5   4   1      113.84      135.18      3.96 o
  -4   4   1      422.10      437.15     13.69 o
  -3   4   1       36.33       39.04      4.60 o
  -2   4   1      408.00      338.67      5.12 o
  -1   4   1      321.56      317.17     18.80 o
   0   4   1       78.84       85.36      3.30 o
   1   4   1      262.44      279.77      7.63 o
   2   4   1     1347.13     1280.71     16.99 o
   3   4   1      924.45      878.81     20.09 o
   4   4   1       68.33       67.11      5.16 o
   5   4   1       13.51       14.46      0.67 o
   6   4   1       59.22       68.39      3.51 o
   7   4   1        6.04        3.70      1.94 o
   8   4   1       27.84       24.61      2.23 o
   9   4   1        0.36       -2.73      3.58 o
  10   4   1        0.89       -1.72      2.59 o
  11   4   1       15.62        9.26      3.30 o
  12   4   1       32.34       29.18     10.77 o
 -10   5   1       16.92       13.46      4.81 o
  -9   5   1       28.08       27.79      5.40 o
  -8   5   1        4.62        4.94      3.20 o
  -7   5   1       15.22       19.38      3.20 o
  -6   5   1        4.81        6.95      3.11 o
  -5   5   1        0.05        1.52      3.40 o
  -4   5   1      239.53      280.26      7.81 o
  -3   5   1      183.91      190.17      8.70 o
  -2   5   1      172.91      180.38      4.48 o
  -1   5   1      501.94      444.10      6.82 o
   0   5   1      229.18      254.24      6.97 o
   1   5   1      436.00      447.99     10.89 o
   2   5   1      132.02      126.21      2.87 o
   3   5   1     1826.29     1743.49     40.96 o
   4   5   1      143.00      138.71      6.85 o
   5   5   1       14.39       15.71      4.49 o
   6   5   1       24.96       28.62      5.39 o
   7   5   1        7.06        7.74      5.39 o
   8   5   1       39.83       42.16      2.30 o
   9   5   1       30.85       34.40      2.94 o
  10   5   1       21.17       27.87      7.07 o
  11   5   1        5.35        4.48      2.17 o
  12   5   1       35.76       31.09     10.89 o
 -10   6   1       26.44       16.09      4.29 o
  -9   6   1       99.20       97.72      6.10 o
  -8   6   1        4.17        7.92      6.90 o
  -7   6   1        0.78        1.37      2.68 o
  -6   6   1        4.11        5.69      4.39 o
  -5   6   1       90.38       92.25      9.09 o
  -4   6   1      188.25      194.48      5.64 o
  -3   6   1      180.00      193.14      5.84 o
  -2   6   1       68.41       68.18      8.47 o
  -1   6   1      151.32      161.40      7.91 o
   0   6   1      978.03      997.47     27.38 o
   1   6   1        0.06        1.46      3.03 o
   2   6   1      976.82     1141.75     27.05 o
   3   6   1        4.31        1.00      1.43 o
   4   6   1      239.15      259.79      9.65 o
   5   6   1      168.88      183.37      8.64 o
   6   6   1       50.02       46.46      6.28 o
   7   6   1      153.50      146.56     10.32 o
   8   6   1      308.19      326.90     15.37 o
   9   6   1      107.80      106.61     11.11 o
  10   6   1        2.64        6.51      7.86 o
  11   6   1        3.21        1.80      8.30 o
  12   6   1        1.63       -5.27     15.82 o
  -9   7   1        1.67       -3.72      6.23 o
  -8   7   1       26.09       17.10      4.49 o
  -7   7   1       59.79       52.75      5.29 o
  -6   7   1        8.52        7.52      2.97 o
  -5   7   1        0.40        0.49      2.53 o
  -4   7   1        0.29       -2.80      2.80 o
  -3   7   1      137.54      148.88      4.56 o
  -2   7   1      164.72      171.38      4.72 o
  -1   7   1       32.33       33.49      2.89 o
   0   7   1      845.44      886.76     55.66 o
   1   7   1        0.92        4.49      3.48 o
   2   7   1      148.82      163.96      7.74 o
   3   7   1       82.26       74.34      2.39 o
   4   7   1       12.82       17.79      2.58 o
   5   7   1        0.37        1.91      4.38 o
   6   7   1        8.92       11.56      5.72 o
   7   7   1        1.20        7.74      6.28 o
   8   7   1      175.57      190.44     12.46 o
   9   7   1       52.18       39.28     14.81 o
  10   7   1       46.77       71.71     11.00 o
  11   7   1       16.80        2.69      8.53 o
  12   7   1       11.01       16.61     11.11 o
  -9   8   1        3.72        6.85     11.00 o
  -8   8   1        0.46        2.15      3.51 o
  -7   8   1        9.42        7.41      3.43 o
  -6   8   1        2.62        2.94      2.89 o
  -5   8   1       25.49       24.65      9.65 o
  -4   8   1       23.69       30.39      7.91 o
  -3   8   1      493.87      498.66     11.34 o
  -2   8   1       31.12       33.36      4.02 o
  -1   8   1      126.00      114.36     10.89 o
   0   8   1       12.02       23.84      3.48 o
   1   8   1      144.04      150.83      7.86 o
   2   8   1       34.31       38.04      5.39 o
   3   8   1        1.72        6.43      3.42 o
   4   8   1       21.62       16.87      2.02 o
   5   8   1       28.61       29.65      4.63 o
   6   8   1     1382.92     1236.24     37.37 o
   7   8   1      262.15      268.77     14.70 o
   8   8   1      525.48      471.67     21.10 o
   9   8   1       21.72       25.81      8.87 o
  10   8   1        5.47        1.46      7.63 o
  11   8   1        0.65       19.53     10.21 o
  12   8   1        0.01      -12.34     17.84 o
  -8   9   1        4.39        1.68      5.61 o
  -7   9   1        7.93       10.89      4.45 o
  -6   9   1        0.06       -2.18      3.05 o
  -5   9   1        0.11       -0.52      3.32 o
  -4   9   1       87.52       84.85      8.36 o
  -3   9   1       75.67       87.47     16.95 o
  -2   9   1       10.33       15.00      6.62 o
  -1   9   1        0.64        2.96      3.48 o
   0   9   1       19.03       24.80      5.39 o
   1   9   1      534.55      553.03     17.28 o
   2   9   1       71.60       82.15      7.63 o
   3   9   1        3.47        7.64      3.82 o
   4   9   1        0.52       -0.17      1.65 o
   5   9   1        9.79       19.44      4.63 o
   6   9   1        1.27        4.05      6.45 o
   7   9   1        2.91        8.45      5.10 o
   8   9   1        0.02        6.28      7.18 o
   9   9   1        0.55       -8.08      8.08 o
  10   9   1       51.08       51.73     19.30 o
  11   9   1        0.23       -2.13      8.87 o
  -7  10   1        6.95        5.32      5.67 o
  -6  10   1       23.53       17.65      5.00 o
  -5  10   1        7.30       14.25      4.52 o
  -4  10   1       62.90       56.40      7.42 o
  -3  10   1      122.11      121.46     12.46 o
  -2  10   1        2.07        3.54      3.16 o
  -1  10   1       94.84       93.47      5.27 o
   0  10   1      427.01      442.38     15.71 o
   1  10   1        4.56       10.66      9.43 o
   2  10   1       29.64       25.70      6.85 o
   3  10   1       17.55       26.09     10.38 o
   4  10   1      145.26      135.83      5.54 o
   5  10   1       16.71       12.98      1.46 o
   6  10   1      448.53      416.20     29.07 o
   7  10   1       10.61       13.63      6.84 o
   8  10   1        0.39        6.72      7.20 o
   9  10   1       60.30       38.79      7.91 o
  10  10   1        0.62        1.16      6.22 o
  11  10   1        3.28        8.39      7.62 o
  -6  11   1        0.25       -0.60      5.80 o
  -5  11   1        0.53        2.15      4.23 o
  -4  11   1        0.00        2.36      8.42 o
  -3  11   1       60.72       69.10      8.30 o
  -2  11   1      171.76      178.96      8.64 o
  -1  11   1      129.45      171.92     16.05 o
   0  11   1       30.28       28.50      6.73 o
   1  11   1        7.11        6.28      5.95 o
   2  11   1      529.18      523.63     20.31 o
   3  11   1       86.42       85.55     10.21 o
   4  11   1       52.09       44.86      4.07 o
   5  11   1        7.19        7.43      3.21 o
   6  11   1        0.01       -0.41      4.65 o
   7  11   1        3.73        9.17      7.24 o
   8  11   1        0.66       -0.90      5.56 o
   9  11   1        7.03        0.06      5.89 o
  10  11   1        0.10       11.52      8.90 o
  -5  12   1        6.88        9.68      5.18 o
  -4  12   1        0.92       -3.60      4.74 o
  -3  12   1       22.10       19.69      4.48 o
  -2  12   1       32.46       38.04      7.29 o
  -1  12   1       43.02       34.56      7.41 o
   0  12   1      130.19      146.90     11.00 o
   1  12   1       11.29       -1.46      6.06 o
   2  12   1       29.54       25.41      4.88 o
   3  12   1       69.00       60.16     11.28 o
   4  12   1        0.87        3.94      3.41 o
   5  12   1       37.27       38.00      3.50 o
   6  12   1        0.29        1.70      6.62 o
   7  12   1       15.39       21.92      6.81 o
   8  12   1       18.72       14.94      7.14 o
   9  12   1       30.36       34.87     12.51 o
  10  12   1        8.43       16.10      8.38 o
  -4  13   1        9.75        5.47      4.40 o
  -3  13   1        1.14        2.58      5.84 o
  -2  13   1        7.66       11.22      6.62 o
  -1  13   1       22.49       10.44      7.07 o
   0  13   1       14.70       20.76      7.74 o
   1  13   1       36.17       25.93     14.42 o
   2  13   1        0.14        1.60      3.82 o
   3  13   1       19.97       18.94      4.13 o
   4  13   1        5.92       -1.38      7.35 o
   5  13   1        0.57        0.34      5.11 o
   6  13   1        0.02       11.95     13.41 o
   7  13   1        0.12       -1.48      5.97 o
   8  13   1        0.10        6.36      6.95 o
   9  13   1        3.64        2.50      7.28 o
  -3  14   1        5.16        8.42      7.74 o
  -2  14   1        0.49        4.94     12.23 o
  -1  14   1        0.29        8.53      7.74 o
   0  14   1       44.84       39.61      9.65 o
   1  14   1       47.63       25.74     24.75 o
   2  14   1        7.55        3.65      4.80 o
   3  14   1       14.85       22.47     10.89 o
   4  14   1       24.96       19.24      8.53 o
   5  14   1        3.55       15.85      6.80 o
   6  14   1        0.02        0.86      5.81 o
   7  14   1       56.69       32.47     10.26 o
   8  14   1        0.72       -3.53      7.31 o
  -1  15   1       17.02       -1.01      7.74 o
   0  15   1        0.79        5.27      8.42 o
   1  15   1        0.80       12.79     15.49 o
   2  15   1        3.82       11.67      9.43 o
   3  15   1        0.12       -0.11      5.26 o
   4  15   1        1.47        7.70      8.01 o
   5  15   1        0.01       14.87     29.29 o
   6  15   1        0.86       -1.56      6.53 o
  -5 -15   2       11.59        9.86      9.39 o
  -4 -15   2        0.39        1.23      9.88 o
  -3 -15   2        0.84        0.34      9.43 o
  -2 -15   2       14.20       16.61     11.11 o
  -1 -15   2        4.19       18.18     11.22 o
   0 -15   2        5.40        0.90      9.09 o
   1 -15   2        9.96       39.05     11.90 o
  -7 -14   2        0.18        2.82      7.31 o
  -6 -14   2        6.12       14.56     11.56 o
  -5 -14   2        3.77        4.83     10.21 o
  -4 -14   2        2.62      -10.55     10.55 o
  -3 -14   2        1.20        1.01     14.48 o
  -2 -14   2       12.16       25.47     18.07 o
  -1 -14   2       49.25       72.61     21.55 o
   0 -14   2       14.18       41.41     18.40 o
   1 -14   2        0.34       24.79     13.02 o
   2 -14   2        2.72       13.12      7.87 o
   3 -14   2        0.34       11.66     10.04 o
  -8 -13   2        0.20        2.60      7.01 o
  -7 -13   2        0.00        1.77      7.46 o
  -6 -13   2        3.82        7.64      6.80 o
  -5 -13   2        0.40        4.38      9.31 o
  -4 -13   2        2.81        0.22      7.97 o
  -3 -13   2       11.28        6.06      8.53 o
  -2 -13   2        0.05       -6.96      8.75 o
  -1 -13   2       12.27       34.79     10.21 o
   0 -13   2       56.98       63.91      7.63 o
   1 -13   2       21.10       30.03     20.54 o
   2 -13   2        0.52        4.83      6.73 o
   3 -13   2        0.36        6.00      5.67 o
   4 -13   2        0.99       -5.27      5.59 o
   5 -13   2        1.51       11.91      8.14 o
  -9 -12   2       18.57       19.93      8.53 o
  -8 -12   2        0.28       -3.98      6.65 o
  -7 -12   2        2.76        1.41      6.14 o
  -6 -12   2       19.15       16.78      6.77 o
  -5 -12   2       10.64        9.73      2.92 o
  -4 -12   2        0.06       -2.92     13.24 o
  -3 -12   2       21.73       16.50     14.70 o
  -2 -12   2       60.35       52.18     17.39 o
  -1 -12   2        0.79        1.12     11.78 o
   0 -12   2       96.08       98.96      8.00 o
   1 -12   2        6.80        7.29      5.27 o
   2 -12   2       53.79       47.43      8.15 o
   3 -12   2       27.76       42.12      9.37 o
   4 -12   2      141.44      155.07     11.32 o
   5 -12   2       82.72       70.94      9.11 o
   6 -12   2        0.07        4.31      9.54 o
 -10 -11   2       22.58       26.23      8.95 o
  -9 -11   2        7.48       16.31      9.00 o
  -8 -11   2        0.54        5.01      6.37 o
  -7 -11   2       27.87       24.01      7.09 o
  -6 -11   2        0.90        3.13      6.79 o
  -5 -11   2        4.97        1.72      4.15 o
  -4 -11   2      370.91      362.59     18.97 o
  -3 -11   2       40.32       34.12      8.53 o
  -2 -11   2        2.63       14.70      7.63 o
  -1 -11   2        3.61        7.77      4.92 o
   0 -11   2        2.79       -5.44      5.68 o
   1 -11   2       41.71       42.41      6.03 o
   2 -11   2       19.48       22.64      6.61 o
   3 -11   2       83.71       72.63      6.86 o
   4 -11   2       24.12       20.64      6.67 o
   5 -11   2       37.54       25.36      7.12 o
   6 -11   2        1.19        3.05      6.01 o
   7 -11   2        4.05       30.63     11.56 o
 -10 -10   2       25.39       37.68     16.67 o
  -9 -10   2        3.79        3.68      6.36 o
  -8 -10   2       25.79       17.35      6.73 o
  -7 -10   2        0.21       -2.89      6.78 o
  -6 -10   2      147.72      142.51      9.14 o
  -5 -10   2      164.07      149.90     20.99 o
  -4 -10   2      409.48      366.29     18.07 o
  -3 -10   2      549.05      523.52     21.66 o
  -2 -10   2       39.76       46.12     14.14 o
  -1 -10   2      242.95      234.06     10.72 o
   0 -10   2       44.33       43.86      5.67 o
   1 -10   2      285.77      297.43     12.47 o
   2 -10   2        8.08        7.33      4.40 o
   3 -10   2       58.37       59.78     17.06 o
   4 -10   2       44.71       49.71      7.22 o
   5 -10   2      547.70      486.96     21.21 o
   6 -10   2      297.34      282.23     13.35 o
   7 -10   2        0.58        6.82      5.03 o
   8 -10   2        3.26       -3.96      8.59 o
 -11  -9   2        0.02       -2.38      6.72 o
 -10  -9   2        8.87       17.07      7.29 o
  -9  -9   2        2.35       -2.06     10.77 o
  -8  -9   2        2.32        4.94      6.67 o
  -7  -9   2        5.71        8.63      6.51 o
  -6  -9   2       31.81       27.71      6.62 o
  -5  -9   2      342.08      311.06     41.86 o
  -4  -9   2     1050.88     1016.85     32.77 o
  -3  -9   2      145.45      149.93     10.77 o
  -2  -9   2      149.51      153.74     10.66 o
  -1  -9   2       59.78       77.48      8.81 o
   0  -9   2        8.53       10.00      6.34 o
   1  -9   2       11.72       10.87      4.11 o
   2  -9   2       10.80       16.14      4.36 o
   3  -9   2       27.08       36.61      5.03 o
   4  -9   2      184.50      184.65      9.43 o
   5  -9   2        1.51        2.57      4.81 o
   6  -9   2        1.85        0.61      4.00 o
   7  -9   2        1.49        8.48      8.42 o
   8  -9   2        0.16       -0.45      5.36 o
 -11  -8   2        7.28        5.12      8.20 o
 -10  -8   2       52.93       49.33     10.38 o
  -9  -8   2        4.85        4.60      7.74 o
  -8  -8   2       82.85       97.21     13.64 o
  -7  -8   2       18.66       18.43      6.72 o
  -6  -8   2        1.19       -1.43      6.40 o
  -5  -8   2      362.73      362.33     27.94 o
  -4  -8   2       20.03        9.76      9.20 o
  -3  -8   2       14.82       32.54      6.73 o
  -2  -8   2      222.25      186.45      9.71 o
  -1  -8   2        6.24        3.76      3.53 o
   0  -8   2      104.28      132.40      7.51 o
   1  -8   2       29.04       47.01     10.61 o
   2  -8   2       52.01       49.34      4.91 o
   3  -8   2        1.76        2.41      3.53 o
   4  -8   2        1.14        5.34      3.98 o
   5  -8   2        5.47        2.11      4.35 o
   6  -8   2        6.23        5.88      4.08 o
   7  -8   2        0.36        1.69      6.77 o
   8  -8   2        3.66        5.46      4.66 o
   9  -8   2        1.03        3.45     10.61 o
 -11  -7   2        2.90        2.30      6.06 o
 -10  -7   2       66.33       80.48      8.44 o
  -9  -7   2      150.72      158.87      9.45 o
  -8  -7   2        7.42        3.16      4.54 o
  -7  -7   2        0.09       -3.33      5.07 o
  -6  -7   2        5.82        9.47      4.28 o
  -5  -7   2      147.29      143.87      9.82 o
  -4  -7   2       28.52       28.25      2.97 o
  -3  -7   2       52.92       64.75     11.22 o
  -2  -7   2      299.39      329.19      9.88 o
  -1  -7   2      114.64      119.44      6.59 o
   0  -7   2      123.91      134.19      5.62 o
   1  -7   2      529.72      561.14     19.64 o
   2  -7   2      209.85      224.39      7.24 o
   3  -7   2        4.12        5.07      3.53 o
   4  -7   2       23.01       22.60      4.12 o
   5  -7   2       11.68       11.77      3.93 o
   6  -7   2        0.03       -1.57      3.57 o
   7  -7   2        3.26       -4.04      4.04 o
   8  -7   2        0.01       -2.87      4.23 o
   9  -7   2       15.25       16.99      6.77 o
  10  -7   2        1.10       21.29      8.25 o
 -12  -6   2        1.36        4.14     12.79 o
 -11  -6   2      138.56      155.88     15.15 o
 -10  -6   2       46.21       73.95     10.66 o
  -9  -6   2       12.42        5.05      6.85 o
  -8  -6   2      144.92      135.50      9.51 o
  -7  -6   2        1.09        7.50      5.06 o
  -6  -6   2       33.36       32.84      4.67 o
  -5  -6   2        2.68        1.46      2.30 o
  -4  -6   2      193.67      218.83      4.94 o
  -3  -6   2      548.96      516.56     15.82 o
  -2  -6   2     1704.94     1796.06     64.19 o
  -1  -6   2      401.46      405.63      9.12 o
   0  -6   2      129.40      119.26      8.70 o
   1  -6   2       59.22       65.23      4.12 o
   2  -6   2       67.48       77.56      4.51 o
   3  -6   2      680.11      683.09     15.61 o
   4  -6   2       77.59       89.53      6.28 o
   5  -6   2       95.14      108.02      5.75 o
   6  -6   2      221.11      236.32      9.62 o
   7  -6   2       10.40        9.62      4.12 o
   8  -6   2        2.87        0.54      3.84 o
   9  -6   2       28.70       27.38      5.49 o
  10  -6   2        0.59        3.71      4.87 o
 -12  -5   2       23.67       11.00      9.43 o
 -11  -5   2       51.63       38.72     10.10 o
 -10  -5   2       61.71       57.03      5.11 o
  -9  -5   2        0.03        0.16      2.18 o
  -8  -5   2       10.59        7.49      2.10 o
  -7  -5   2       13.91       16.58      2.00 o
  -6  -5   2        6.17       15.82      4.94 o
  -5  -5   2      134.43      151.22     15.49 o
  -4  -5   2       49.72       47.80      6.12 o
  -3  -5   2      476.57      513.79     22.95 o
  -2  -5   2      440.99      485.29      9.60 o
  -1  -5   2      111.13      117.59      4.94 o
   0  -5   2      656.03      622.34     11.42 o
   1  -5   2      206.89      194.18     10.49 o
   2  -5   2      297.18      320.36      7.41 o
   3  -5   2      191.01      177.26      6.84 o
   4  -5   2      278.42      288.25      8.96 o
   5  -5   2      184.68      183.12      6.66 o
   6  -5   2      119.24      137.58      7.80 o
   7  -5   2        5.91        7.21      3.80 o
   8  -5   2        0.63       -1.55      4.52 o
   9  -5   2        0.05        1.08      4.92 o
  10  -5   2        3.68        5.99      8.29 o
  11  -5   2        0.49       -8.36      8.36 o
 -12  -4   2        5.72        0.67      7.52 o
 -11  -4   2        0.86        4.24      3.62 o
 -10  -4   2        9.07        9.62      4.75 o
  -9  -4   2        0.01       -2.01      3.80 o
  -8  -4   2        5.58        4.10      3.03 o
  -7  -4   2      400.35      416.72      9.60 o
  -6  -4   2       49.40       53.67      3.67 o
  -5  -4   2       13.37       18.48      2.53 o
  -4  -4   2      767.26      812.44     11.38 o
  -3  -4   2      363.97      358.65      5.51 o
  -2  -4   2       53.53       61.44      4.15 o
  -1  -4   2       11.96       15.12      2.86 o
   0  -4   2      612.83      639.66     11.31 o
   1  -4   2       92.50      101.75     11.90 o
   2  -4   2      759.33      674.56     11.78 o
   3  -4   2      134.78      132.83     10.32 o
   4  -4   2        1.64        2.31      2.66 o
   5  -4   2       72.68       68.99      6.00 o
   6  -4   2      940.00      923.93     40.62 o
   7  -4   2       59.03       48.56     11.00 o
   8  -4   2       35.98       51.32      5.41 o
   9  -4   2       35.61       48.39      8.92 o
  10  -4   2        7.56        2.73      4.74 o
  11  -4   2       25.09        7.83      6.56 o
 -12  -3   2        2.27        8.76     11.05 o
 -11  -3   2        1.61       -2.49      3.80 o
 -10  -3   2       17.65       17.83      4.83 o
  -9  -3   2       42.79       51.68      4.32 o
  -8  -3   2       67.25       75.67      9.37 o
  -7  -3   2      148.28      159.95      8.42 o
  -6  -3   2       68.93       81.33      5.56 o
  -5  -3   2       60.57       69.58      3.61 o
  -4  -3   2      740.44      802.87     19.53 o
  -3  -3   2      716.73      791.60     11.87 o
  -2  -3   2      213.72      185.69      4.21 o
  -1  -3   2       30.87       30.68      3.65 o
   0  -3   2     1495.15     1371.77     21.98 o
   1  -3   2       57.47       51.70      3.69 o
   2  -3   2       78.73       95.86      4.20 o
   3  -3   2       88.43       77.10      3.85 o
   4  -3   2      999.11     1000.89     17.14 o
   5  -3   2       74.28       78.61     14.93 o
   6  -3   2        1.37       -2.62      3.12 o
   7  -3   2       11.28       10.95      3.91 o
   8  -3   2        3.89        1.30      5.84 o
   9  -3   2        0.73        4.19      5.13 o
  10  -3   2        3.02        5.24      5.99 o
  11  -3   2        9.88        3.90      6.10 o
 -12  -2   2        0.31        1.07      5.84 o
 -11  -2   2        3.85       11.98      9.03 o
 -10  -2   2       26.77       17.78      4.31 o
  -9  -2   2       10.27        2.85      4.18 o
  -8  -2   2       49.01       52.68      4.02 o
  -7  -2   2       10.68        8.42      2.64 o
  -6  -2   2       62.65       65.66      4.07 o
  -5  -2   2       54.01       57.67      3.13 o
  -4  -2   2      554.93      582.83     30.75 o
  -3  -2   2      125.86      129.06      6.51 o
  -2  -2   2      660.29      593.67     14.78 o
  -1  -2   2       21.43       33.85      3.35 o
   0  -2   2     4545.29     4203.04     76.81 o
   1  -2   2     1378.10     1229.88     21.52 o
   2  -2   2     1623.71     1503.98     24.36 o
   3  -2   2      565.65      535.89      9.64 o
   4  -2   2      104.53       97.98      4.20 o
   5  -2   2        3.61        1.01      2.57 o
   6  -2   2       17.99       19.03      4.26 o
   7  -2   2      231.76      226.70      7.76 o
   8  -2   2       21.55       16.49      5.05 o
   9  -2   2       16.71       19.60      4.87 o
  10  -2   2        1.48        5.45      4.71 o
  11  -2   2        5.26        1.81      4.99 o
  12  -2   2      109.27      104.77     15.66 o
 -12  -1   2       12.52        6.22      5.19 o
 -11  -1   2        2.66        6.36      4.55 o
 -10  -1   2       14.73       10.86      4.28 o
  -9  -1   2       55.73       33.42      6.74 o
  -8  -1   2       69.32       76.07      5.57 o
  -7  -1   2       29.67       32.73      4.11 o
  -6  -1   2      167.48      175.50      5.86 o
  -5  -1   2      177.32      169.62      4.24 o
  -4  -1   2       45.67       53.73      3.07 o
  -3  -1   2       43.88       49.92      1.94 o
  -2  -1   2     2549.66     2303.13     33.89 o
  -1  -1   2     6212.25     5788.70     79.70 o
   0  -1   2     4699.51     4379.75     77.37 o
   1  -1   2        1.84        4.43      2.81 o
   2  -1   2    35277.80    34525.91   1405.27 o
   3  -1   2     2669.42     2451.01     54.88 o
   4  -1   2      373.81      365.40      9.15 o
   5  -1   2       78.92       70.58      4.49 o
   6  -1   2      135.73      124.21      5.37 o
   7  -1   2       77.28       94.38      5.40 o
   8  -1   2       25.63       31.43      8.42 o
   9  -1   2        0.01       -4.94      4.94 o
  10  -1   2       18.35       23.99     11.28 o
  11  -1   2       37.05       25.12      6.40 o
  12  -1   2        6.17        1.37      5.57 o
 -12   0   2        0.38       -0.20      5.89 o
 -11   0   2       14.33       25.50     13.52 o
 -10   0   2       18.27       17.81      4.76 o
  -9   0   2        1.92        7.90      5.05 o
  -8   0   2       90.76       94.76      4.63 o
  -7   0   2      206.56      207.20     10.10 o
  -6   0   2       14.80       18.81      2.50 o
  -5   0   2     1530.47     1565.25     21.32 o
  -4   0   2       14.90       10.07      1.43 o
  -3   0   2       75.72       63.11      2.30 o
  -2   0   2      263.76      239.93      4.44 o
  -1   0   2     2863.87     2654.76     28.18 o
   0   0   2       43.13       35.07      1.34 o
   1   0   2     1481.16     1369.30     18.45 o
   2   0   2    18335.40    18293.55    561.08 o
   3   0   2       11.25       10.92      3.54 o
   4   0   2       10.97       10.81      2.57 o
   5   0   2        1.12        6.93      3.31 o
   6   0   2      368.18      377.42      8.78 o
   7   0   2       88.35       98.36      6.48 o
   8   0   2       50.19       62.44      8.70 o
   9   0   2       14.26       22.62     11.05 o
  10   0   2       21.71       20.83     10.55 o
  11   0   2        5.11        3.83      5.14 o
  12   0   2        0.19        3.60      7.02 o
 -11   1   2        0.01       15.38      5.41 o
 -10   1   2       47.42       59.06      6.03 o
  -9   1   2       66.53       62.03      4.96 o
  -8   1   2      330.47      322.80      7.45 o
  -7   1   2        4.40        6.72      5.10 o
  -6   1   2        3.67        4.35      2.90 o
  -5   1   2       25.98       27.02      6.18 o
  -4   1   2     2932.61     2878.02     41.29 o
  -3   1   2      211.45      157.46      2.70 o
  -2   1   2    36855.32    36720.44   1226.60 o
  -1   1   2     9472.08     8230.84    166.14 o
   0   1   2     4463.98     3964.08     45.82 o
   1   1   2     3051.53     2616.84     28.03 o
   2   1   2     1648.07     1479.61     21.74 o
   3   1   2     2580.27     2161.23     35.23 o
   4   1   2      282.03      277.23      7.33 o
   5   1   2      110.68      108.71      4.44 o
   6   1   2       75.19       68.13      4.32 o
   7   1   2        3.70        3.83      3.29 o
   8   1   2        0.88        5.81      4.63 o
   9   1   2        0.49        4.87      4.20 o
  10   1   2        0.37       -4.85      5.57 o
  11   1   2        1.00       -9.20      9.20 o
  12   1   2        2.20       10.67     10.72 o
 -11   2   2        4.46        3.56      4.82 o
 -10   2   2        0.08       -0.96      3.07 o
  -9   2   2       71.28       69.37      5.19 o
  -8   2   2       13.14       16.37      3.05 o
  -7   2   2      102.04      106.73      5.45 o
  -6   2   2      158.00      164.99      4.50 o
  -5   2   2       31.31       36.91      2.02 o
  -4   2   2      278.10      302.11      4.09 o
  -3   2   2     1627.39     1615.79     44.59 o
  -2   2   2     6611.59     6387.68    102.71 o
  -1   2   2     3030.34     2364.66     55.94 o
   0   2   2        9.47        4.86      1.31 o
   1   2   2      894.87      779.95     10.19 o
   2   2   2      420.46      398.67      4.97 o
   3   2   2       78.30       83.40      4.24 o
   4   2   2      576.62      533.17     31.37 o
   5   2   2       13.18       18.04      3.72 o
   6   2   2      776.20      842.36     16.07 o
   7   2   2     1288.47     1368.75     26.94 o
   8   2   2        6.59       12.22      4.08 o
   9   2   2        7.82        9.20      4.48 o
  10   2   2        4.64       -1.68      5.79 o
  11   2   2        0.06        2.70      9.54 o
  12   2   2       27.45       39.07     10.66 o
 -11   3   2        1.87       -0.10      3.62 o
 -10   3   2        1.14       -0.94      3.08 o
  -9   3   2        2.23       -2.85      2.85 o
  -8   3   2        2.48       -0.51      2.67 o
  -7   3   2       43.52       42.67      4.28 o
  -6   3   2       96.22      103.82      8.02 o
  -5   3   2       12.25       16.06      2.32 o
  -4   3   2      512.80      549.76     12.06 o
  -3   3   2      316.48      339.58      9.60 o
  -2   3   2      985.54      876.50     35.41 o
  -1   3   2      223.47      180.21      4.60 o
   0   3   2        0.04        1.85      1.28 o
   1   3   2      325.16      314.17      4.34 o
   2   3   2       18.64       12.39      1.34 o
   3   3   2      177.14      188.27      3.79 o
   4   3   2      182.68      167.30     13.35 o
   5   3   2      559.60      579.69     22.73 o
   6   3   2       10.88       12.28      3.25 o
   7   3   2        5.00       -1.41      4.21 o
   8   3   2        0.60       -0.26      4.49 o
   9   3   2       11.66       12.40      4.84 o
  10   3   2        0.90        2.21      4.76 o
  11   3   2        0.58        0.44      4.02 o
  12   3   2       46.73       34.14      6.55 o
 -10   4   2        2.16       -0.51      3.77 o
  -9   4   2        6.03        2.45      3.62 o
  -8   4   2       47.21       50.16     14.63 o
  -7   4   2        2.59        3.16      2.63 o
  -6   4   2       23.09       25.86      3.59 o
  -5   4   2       46.61       38.33      2.24 o
  -4   4   2        3.17        4.56      3.37 o
  -3   4   2      242.02      289.45     14.14 o
  -2   4   2        6.33        8.14      1.27 o
  -1   4   2     1867.49     1875.60     25.63 o
   0   4   2       46.85       39.29      2.47 o
   1   4   2        4.54        1.80      1.47 o
   2   4   2      216.27      212.09      4.99 o
   3   4   2       20.11       10.11      2.01 o
   4   4   2     1192.78     1232.45     14.28 o
   5   4   2        0.61       -1.27      1.33 o
   6   4   2        2.83        1.46      3.02 o
   7   4   2       40.33       53.66      5.11 o
   8   4   2       28.06       38.63      8.52 o
   9   4   2       42.36       41.86      5.91 o
  10   4   2       21.60       21.91      3.00 o
  11   4   2        4.52        4.41      2.95 o
  12   4   2       38.92       27.61     11.11 o
 -10   5   2        0.12       -2.94      4.55 o
  -9   5   2       17.82       19.23      4.05 o
  -8   5   2      123.15      135.57      5.69 o
  -7   5   2        0.20        0.32      2.70 o
  -6   5   2       31.41       32.03      2.64 o
  -5   5   2        4.23        3.75      2.18 o
  -4   5   2        1.88        3.02      1.55 o
  -3   5   2       45.64       48.66      1.90 o
  -2   5   2      196.34      217.28      4.07 o
  -1   5   2       40.00       29.54      5.11 o
   0   5   2      180.22      176.71      4.81 o
   1   5   2      590.96      579.45      8.69 o
   2   5   2       33.85       30.40      1.95 o
   3   5   2      271.91      297.31     13.64 o
   4   5   2      149.25      140.17      6.62 o
   5   5   2       19.04       24.58      4.83 o
   6   5   2      256.05      259.23     11.22 o
   7   5   2      106.52      115.63      2.38 o
   8   5   2        8.86        7.47      2.39 o
   9   5   2        4.56        4.88      3.48 o
  10   5   2        0.00        2.80      3.20 o
  11   5   2       19.92       12.63      6.85 o
  12   5   2        9.48        5.08     10.83 o
 -10   6   2        0.00        9.43     10.44 o
  -9   6   2       56.20       64.67     22.89 o
  -8   6   2        7.22       10.41      3.46 o
  -7   6   2       64.62       64.69      4.10 o
  -6   6   2      100.28      111.88      4.55 o
  -5   6   2       12.09        5.53      2.36 o
  -4   6   2        7.84        6.81      2.15 o
  -3   6   2       14.18       16.77      3.09 o
  -2   6   2       36.30       34.90      8.47 o
  -1   6   2      428.55      451.01      8.30 o
   0   6   2        0.00        0.45      2.36 o
   1   6   2      195.91      201.63      5.42 o
   2   6   2      678.83      720.11     13.10 o
   3   6   2      582.71      641.89     17.90 o
   4   6   2       29.24       14.59     14.53 o
   5   6   2      243.89      236.79      9.99 o
   6   6   2      154.27      159.36      9.09 o
   7   6   2      319.53      301.20     13.92 o
   8   6   2      198.56      184.61     12.01 o
   9   6   2        1.74       -1.80      6.62 o
  10   6   2       57.23       64.86     18.18 o
  11   6   2        3.25        3.25      8.42 o
  12   6   2        0.22       -2.81      8.98 o
  -9   7   2        0.03        6.85     10.44 o
  -8   7   2        0.03        2.85      2.74 o
  -7   7   2      135.22      134.24      6.01 o
  -6   7   2       49.56       47.83      5.56 o
  -5   7   2        2.83        3.12      2.06 o
  -4   7   2       62.75       63.56      2.90 o
  -3   7   2        8.61        5.75      1.94 o
  -2   7   2      161.45      157.18      5.78 o
  -1   7   2      830.68      794.98     12.42 o
   0   7   2      373.62      384.92     10.21 o
   1   7   2       54.21       87.06      8.75 o
   2   7   2       66.36       78.13      5.67 o
   3   7   2      101.31      103.99      4.08 o
   4   7   2       26.85       35.07      2.47 o
   5   7   2       21.18       22.44      5.39 o
   6   7   2      360.33      350.69     14.14 o
   7   7   2       84.82       98.98     15.26 o
   8   7   2        8.10        9.88      6.85 o
   9   7   2       34.34       39.39      8.98 o
  10   7   2        0.00        3.48      7.74 o
  11   7   2        0.93        1.91     14.48 o
  12   7   2        0.80       -0.79      9.09 o
  -8   8   2       35.93       53.19     13.58 o
  -7   8   2       16.95       16.25      3.07 o
  -6   8   2        0.01        0.25      4.04 o
  -5   8   2       34.71       30.75      4.83 o
  -4   8   2       12.48        8.02      2.71 o
  -3   8   2        5.79        4.48      2.26 o
  -2   8   2      653.62      701.49     13.34 o
  -1   8   2      303.31      327.02     14.25 o
   0   8   2       29.76       39.17      4.60 o
   1   8   2      139.03      139.88      5.51 o
   2   8   2        1.59        0.58      2.97 o
   3   8   2       96.51      107.98      4.40 o
   4   8   2        4.80        2.47      3.57 o
   5   8   2      108.65      105.15      8.19 o
   6   8   2       35.96       35.24      7.07 o
   7   8   2     1293.99     1248.70     40.96 o
   8   8   2      871.06      852.33     31.65 o
   9   8   2       29.00       30.52      9.09 o
  10   8   2        2.63       -0.56      7.41 o
  11   8   2        9.55        4.04      9.09 o
  12   8   2        3.64       12.57     10.77 o
  -8   9   2        6.55       -9.65     11.67 o
  -7   9   2        0.55       -3.35      3.93 o
  -6   9   2        8.11        4.28      2.76 o
  -5   9   2       27.82       32.10      3.31 o
  -4   9   2       23.44       20.99      3.59 o
  -3   9   2        9.81        7.78      3.59 o
  -2   9   2      585.52      584.35     12.52 o
  -1   9   2       23.07       23.12      4.71 o
   0   9   2       20.79       15.60      7.63 o
   1   9   2       32.92       32.87      6.34 o
   2   9   2        1.78        2.75      4.55 o
   3   9   2       26.31       26.54      3.24 o
   4   9   2       10.53        8.96      1.87 o
   5   9   2      186.62      164.54     17.08 o
   6   9   2      418.86      383.93     25.31 o
   7   9   2        5.14       17.96      7.29 o
   8   9   2        6.24       14.03      7.97 o
   9   9   2        8.74        6.40      7.97 o
  10   9   2        0.00       -8.75      8.75 o
  11   9   2        1.10        7.63      9.76 o
  -7  10   2        0.18        8.19     11.22 o
  -6  10   2        3.15        1.63      3.28 o
  -5  10   2        3.89        3.78      2.84 o
  -4  10   2       55.60       63.49      4.86 o
  -3  10   2      270.28      285.97      8.66 o
  -2  10   2      302.48      298.74     16.27 o
  -1  10   2        0.70        6.17      4.38 o
   0  10   2        2.52        4.94      4.60 o
   1  10   2       18.41       14.12      3.56 o
   2  10   2      309.97      277.95     11.67 o
   3  10   2        6.13        6.65      3.10 o
   4  10   2      126.19      131.66     12.67 o
   5  10   2       48.65       43.59      4.93 o
   6  10   2        5.69        8.51      8.00 o
   7  10   2       10.17       16.65      5.73 o
   8  10   2       36.99       28.92     11.50 o
   9  10   2        6.45       -5.84      8.64 o
  10  10   2       33.81       27.38     10.77 o
  11  10   2        1.01        0.45      8.75 o
  -6  11   2        7.26        1.91     10.32 o
  -5  11   2        0.26       -3.11      3.56 o
  -4  11   2        8.64        5.14      5.67 o
  -3  11   2       31.81       37.03     10.72 o
  -2  11   2       17.96       22.89      5.39 o
  -1  11   2       39.25       36.25      9.99 o
   0  11   2        1.87        2.26      4.45 o
   1  11   2      122.69      133.80      6.39 o
   2  11   2        1.57        2.65      3.17 o
   3  11   2       10.70        6.33      3.00 o
   4  11   2       55.25       57.32      3.30 o
   5  11   2        7.20        2.12      2.39 o
   6  11   2        2.61        1.89      4.94 o
   7  11   2        2.61        5.17      5.51 o
   8  11   2       28.46       37.02      8.83 o
   9  11   2        0.48        2.70      6.26 o
  10  11   2        1.10        2.40      7.29 o
  11  11   2        0.04       -6.96     11.67 o
  -5  12   2        8.49       31.20     12.91 o
  -4  12   2        1.11        8.76      4.50 o
  -3  12   2       73.51       77.83     17.23 o
  -2  12   2        9.40       12.12      4.69 o
  -1  12   2        5.64        4.93      4.12 o
   0  12   2       92.08       85.43     11.22 o
   1  12   2       15.57       16.20      7.20 o
   2  12   2        0.87       -1.74      3.47 o
   3  12   2       60.10       55.09     11.67 o
   4  12   2        0.24       -1.80      2.44 o
   5  12   2        4.61        1.90      1.91 o
   6  12   2      100.34      135.30      9.33 o
   7  12   2       23.37       24.86      6.95 o
   8  12   2        9.74       11.23      6.88 o
   9  12   2        8.67       15.40      7.78 o
  10  12   2        0.85       -1.77      7.12 o
  -3  13   2       21.51       12.12      6.17 o
  -2  13   2        8.12        7.24      4.79 o
  -1  13   2       43.30       53.94      8.10 o
   0  13   2       52.83       20.21     12.01 o
   1  13   2        0.74       -1.11      3.93 o
   2  13   2        7.64        9.15      4.22 o
   3  13   2        1.21       -4.39      4.39 o
   4  13   2        2.56       10.10     12.11 o
   5  13   2        1.60        5.85      6.00 o
   6  13   2        9.90       13.87      6.36 o
   7  13   2        7.47        4.80      6.34 o
   8  13   2        0.52       -1.45      8.20 o
   9  13   2        0.89       10.25      7.97 o
  -2  14   2       36.55       43.21      8.98 o
  -1  14   2        9.64       18.40      7.97 o
   0  14   2        6.31       10.89      7.63 o
   1  14   2        1.17        3.81      4.63 o
   2  14   2        2.96       10.90      6.54 o
   3  14   2        0.00        4.12      5.48 o
   4  14   2        1.09        8.18      3.59 o
   5  14   2        0.34       -5.39      6.92 o
   6  14   2        0.15        8.49      8.64 o
   7  14   2        0.89       -2.57      9.31 o
   8  14   2       50.89       56.25     24.30 o
   0  15   2        4.17       26.71      9.54 o
   1  15   2        0.46        5.20      5.19 o
   2  15   2        0.19        1.95      9.26 o
   3  15   2       18.48       38.78      9.07 o
   4  15   2        0.01        5.87      6.17 o
   5  15   2        0.90       14.08      6.90 o
   6  15   2       36.08       62.20     11.01 o
  -5 -15   3       54.34       82.93     17.51 o
  -4 -15   3        0.02      -11.00     19.98 o
  -3 -15   3        1.42        7.52     10.89 o
  -2 -15   3        5.78       10.55     11.33 o
  -1 -15   3        3.27       26.26     12.01 o
   0 -15   3        0.06      -10.89     10.89 o
   1 -15   3        8.33       25.62     13.30 o
  -7 -14   3        0.78        6.42      9.88 o
  -6 -14   3        2.21       -0.89      6.89 o
  -5 -14   3        4.42        3.25     17.06 o
  -4 -14   3        7.62        5.39     10.10 o
  -3 -14   3        0.99        1.91      9.31 o
  -2 -14   3        0.07        5.72      9.65 o
  -1 -14   3        0.59       11.56     10.21 o
   0 -14   3       15.55       17.87      9.31 o
   1 -14   3       19.64       44.22      9.48 o
   2 -14   3        1.54       -8.88      9.09 o
   3 -14   3        0.95        4.64     10.89 o
  -8 -13   3        8.01       18.94     10.21 o
  -7 -13   3        0.77       11.24      9.99 o
  -6 -13   3        0.04        3.47      6.65 o
  -5 -13   3        0.67       -1.12      8.87 o
  -4 -13   3       42.17       47.36     19.30 o
  -3 -13   3       18.06       17.28     10.32 o
  -2 -13   3        5.70       -6.28      8.98 o
  -1 -13   3       10.08        7.86      9.20 o
   0 -13   3       47.49       57.19     31.87 o
   1 -13   3       18.19        2.20      6.62 o
   2 -13   3        7.22        8.66      6.23 o
   3 -13   3        0.11       -3.10      5.95 o
   4 -13   3        1.84        7.19      7.86 o
   5 -13   3        0.59        4.49      8.42 o
  -9 -12   3       10.26       21.15      8.64 o
  -8 -12   3        0.47        5.68      9.93 o
  -7 -12   3        0.65       -8.28      8.65 o
  -6 -12   3        1.31       -6.58      6.58 o
  -5 -12   3       19.76       12.92      9.37 o
  -4 -12   3       63.17      101.90     12.79 o
  -3 -12   3        6.06        5.72      8.30 o
  -2 -12   3        8.11        5.27      8.08 o
  -1 -12   3        9.40        4.82     10.94 o
   0 -12   3       68.62       92.20     24.58 o
   1 -12   3        0.73        6.34      9.15 o
   2 -12   3       68.87       80.74     14.36 o
   3 -12   3       37.59       30.67      8.08 o
   4 -12   3        0.06       -7.04      7.04 o
   5 -12   3       12.45       12.75      6.23 o
   6 -12   3       31.59       26.93      6.96 o
 -10 -11   3        9.94       11.02      8.06 o
  -9 -11   3        0.13        1.89      8.20 o
  -8 -11   3        1.66       11.17      8.66 o
  -7 -11   3        0.00       -0.65      7.01 o
  -6 -11   3       31.51       21.74      6.74 o
  -5 -11   3       10.59        1.71      4.94 o
  -4 -11   3      129.80      147.68     22.00 o
  -3 -11   3       46.31       69.58     17.62 o
  -2 -11   3       14.61       17.28      8.30 o
  -1 -11   3       41.79       45.47      7.97 o
   0 -11   3        4.97        9.95      5.23 o
   1 -11   3       35.05       29.78      6.10 o
   2 -11   3        0.16        1.80      5.68 o
   3 -11   3       24.14       27.77      7.29 o
   4 -11   3       44.09       34.06      6.42 o
   5 -11   3       36.45       35.65      6.70 o
   6 -11   3      209.46      204.36     26.43 o
   7 -11   3       29.65       50.13     23.85 o
 -10 -10   3        2.90        9.07      7.25 o
  -9 -10   3        6.64       18.48      8.54 o
  -8 -10   3        2.30       -3.67      5.80 o
  -7 -10   3        8.80        5.30      5.71 o
  -6 -10   3      136.58      130.95     27.44 o
  -5 -10   3      123.36      106.48      4.89 o
  -4 -10   3      161.14      138.48     13.24 o
  -3 -10   3        0.42        1.46      6.62 o
  -2 -10   3        0.00       -4.17      5.61 o
  -1 -10   3       56.78       53.87      6.19 o
   0 -10   3        0.04       11.47      5.99 o
   1 -10   3       19.26       13.36      5.02 o
   2 -10   3       17.62       17.35      5.19 o
   3 -10   3      134.74      144.41     26.88 o
   4 -10   3      441.33      439.71     26.54 o
   5 -10   3      159.69      175.30     16.78 o
   6 -10   3        0.22       -1.36      4.76 o
   7 -10   3       25.74       16.55     10.05 o
   8 -10   3        0.28        2.61      8.98 o
 -11  -9   3        0.84        9.54     11.45 o
 -10  -9   3       11.08       25.75     21.32 o
  -9  -9   3        0.04        5.85      6.07 o
  -8  -9   3       36.71       39.98     19.47 o
  -7  -9   3       52.99       59.41     15.54 o
  -6  -9   3       74.24       62.31      7.08 o
  -5  -9   3        9.27        5.53      1.74 o
  -4  -9   3      623.46      598.82     33.89 o
  -3  -9   3       16.55       15.60     12.12 o
  -2  -9   3       92.93       87.56     12.51 o
  -1  -9   3       34.78       60.07      7.74 o
   0  -9   3       58.79       52.71      9.76 o
   1  -9   3        1.22        7.77      5.60 o
   2  -9   3      283.13      292.89     12.45 o
   3  -9   3      300.30      288.06     13.97 o
   4  -9   3       19.74       23.46      5.78 o
   5  -9   3       55.37       64.59      6.43 o
   6  -9   3        0.02       -3.10      5.67 o
   7  -9   3        0.01        3.24      5.77 o
   8  -9   3        0.00        2.84      5.18 o
 -11  -8   3        0.14       -2.02     10.66 o
 -10  -8   3        8.86       13.71      6.64 o
  -9  -8   3        1.46       -6.69      6.69 o
  -8  -8   3       26.37       26.88      7.46 o
  -7  -8   3        6.48       -1.57      4.51 o
  -6  -8   3      129.01      134.68      9.14 o
  -5  -8   3       69.93       76.89      5.89 o
  -4  -8   3       61.42       52.96      4.94 o
  -3  -8   3       40.59       58.13      7.86 o
  -2  -8   3       88.04       75.58      5.87 o
  -1  -8   3      143.92      144.76      8.44 o
   0  -8   3       18.42       17.39      4.32 o
   1  -8   3       55.90       66.00      8.02 o
   2  -8   3      594.63      627.60     28.90 o
   3  -8   3        2.18       -1.20      4.77 o
   4  -8   3      144.84      142.79     38.72 o
   5  -8   3        0.28       -3.17      4.09 o
   6  -8   3        0.17        0.92      4.95 o
   7  -8   3        1.93        7.44      4.83 o
   8  -8   3        3.01        0.44      4.58 o
   9  -8   3        4.66       14.90      7.69 o
 -11  -7   3       26.34       38.89     16.38 o
 -10  -7   3        8.94       22.67      6.65 o
  -9  -7   3       13.93        6.36      5.39 o
  -8  -7   3       77.16       64.53     10.55 o
  -7  -7   3        0.28        5.27      7.32 o
  -6  -7   3       36.69       36.78      5.22 o
  -5  -7   3       95.23      101.08     18.40 o
  -4  -7   3       69.82       69.04     13.07 o
  -3  -7   3       74.65       92.36     12.79 o
  -2  -7   3       14.92       20.08      4.84 o
  -1  -7   3        1.64        1.77      3.29 o
   0  -7   3       89.26       93.63     14.76 o
   1  -7   3     1095.80     1120.72     24.94 o
   2  -7   3      247.13      234.17      9.20 o
   3  -7   3       12.78       19.83      4.19 o
   4  -7   3       19.93       18.82      4.44 o
   5  -7   3       39.21       50.38     13.19 o
   6  -7   3        2.95        6.63      5.15 o
   7  -7   3       49.80       60.47      6.18 o
   8  -7   3       24.74       27.06     14.31 o
   9  -7   3       13.04       15.00     11.50 o
  10  -7   3       17.25       31.95     10.55 o
 -11  -6   3       10.37        5.31      9.82 o
 -10  -6   3        0.73        2.97      5.11 o
  -9  -6   3        1.46        9.25      6.68 o
  -8  -6   3      112.40      120.06      9.60 o
  -7  -6   3       15.59       18.81      5.05 o
  -6  -6   3       18.73        9.58      4.88 o
  -5  -6   3      127.01      118.75      4.45 o
  -4  -6   3        0.24        5.56      1.77 o
  -3  -6   3       53.74       56.81      2.98 o
  -2  -6   3      265.35      314.84      8.21 o
  -1  -6   3       98.09       93.77      5.12 o
   0  -6   3      195.16      204.96      6.66 o
   1  -6   3      660.47      686.51     15.63 o
   2  -6   3        0.01       -3.81      3.81 o
   3  -6   3       22.10       20.40      3.99 o
   4  -6   3        9.88       14.09      4.00 o
   5  -6   3      122.88      116.43      6.43 o
   6  -6   3       33.74       35.57      5.11 o
   7  -6   3       14.30       15.61      4.75 o
   8  -6   3        3.29        1.06      4.27 o
   9  -6   3        4.21        1.28      4.71 o
  10  -6   3       15.34       24.45      8.70 o
 -11  -5   3        7.49        4.78      5.58 o
 -10  -5   3       24.97       28.22      5.12 o
  -9  -5   3       18.42       14.42      2.80 o
  -8  -5   3       22.99       19.02      3.88 o
  -7  -5   3      146.11      145.35      8.64 o
  -6  -5   3        0.12       -2.46      3.24 o
  -5  -5   3       61.08       68.03      6.37 o
  -4  -5   3      679.18      718.81     13.52 o
  -3  -5   3      668.15      679.68     14.76 o
  -2  -5   3      175.47      168.18      5.59 o
  -1  -5   3      173.44      194.86      6.62 o
   0  -5   3        1.74        9.62      4.83 o
   1  -5   3      408.16      406.22      9.05 o
   2  -5   3      241.19      256.21      7.14 o
   3  -5   3       34.54       29.66      4.74 o
   4  -5   3        4.18        6.08      4.24 o
   5  -5   3       54.97       66.55      5.23 o
   6  -5   3        0.79       -0.30      3.57 o
   7  -5   3      106.33       99.27      7.41 o
   8  -5   3        4.44       -0.32      6.69 o
   9  -5   3       19.11        7.20      5.89 o
  10  -5   3        0.00       -4.88      6.34 o
  11  -5   3        0.24        1.11      5.30 o
 -12  -4   3       32.66       52.63     11.33 o
 -11  -4   3       19.18       22.85      8.59 o
 -10  -4   3        3.78        5.36      3.50 o
  -9  -4   3        1.24        1.80      2.92 o
  -8  -4   3      174.77      166.82      6.85 o
  -7  -4   3       38.65       41.36      6.15 o
  -6  -4   3       18.16       20.72      2.87 o
  -5  -4   3      129.57      134.75      4.00 o
  -4  -4   3       16.70       18.41      2.25 o
  -3  -4   3     2082.17     2212.00     36.19 o
  -2  -4   3       99.72       98.24      5.38 o
  -1  -4   3       36.88       47.25      4.94 o
   0  -4   3      646.07      606.48     12.93 o
   1  -4   3     1484.65     1478.19     25.27 o
   2  -4   3       75.81       79.08      8.87 o
   3  -4   3      324.12      298.29      8.92 o
   4  -4   3      255.64      287.03      9.34 o
   5  -4   3      499.13      487.98     15.21 o
   6  -4   3       22.86       12.55      5.08 o
   7  -4   3        5.58       15.59     10.89 o
   8  -4   3        2.30       -4.39      4.39 o
   9  -4   3        6.01        5.61      4.74 o
  10  -4   3        0.47        3.56      7.91 o
  11  -4   3        2.09        0.08     11.90 o
 -12  -3   3        2.58       12.28      5.04 o
 -11  -3   3        0.41       -1.00      4.96 o
 -10  -3   3        0.37       -3.00      7.91 o
  -9  -3   3       36.53       29.04      4.10 o
  -8  -3   3       23.44       20.02      3.87 o
  -7  -3   3        5.22        6.21      2.67 o
  -6  -3   3        1.61       -0.31      2.13 o
  -5  -3   3        0.65       -1.21      1.63 o
  -4  -3   3      128.46      137.17      5.46 o
  -3  -3   3      472.88      473.28     10.44 o
  -2  -3   3      815.56      754.50     10.52 o
  -1  -3   3        7.86       10.35      3.14 o
   0  -3   3      515.79      453.25      8.85 o
   1  -3   3       87.51       61.33      4.00 o
   2  -3   3      647.15      588.44     13.69 o
   3  -3   3      450.01      479.23     13.81 o
   4  -3   3      308.92      292.07     11.62 o
   5  -3   3       44.41       53.53      9.37 o
   6  -3   3       22.11       22.84      4.23 o
   7  -3   3        0.70        3.28      3.87 o
   8  -3   3        1.86        8.45      4.36 o
   9  -3   3       34.09       36.26      5.78 o
  10  -3   3        7.10        2.95      6.23 o
  11  -3   3        3.45       -2.16      6.49 o
 -11  -2   3        2.90       -1.68      4.09 o
 -10  -2   3       14.76       10.84      4.60 o
  -9  -2   3        5.00        5.69      3.50 o
  -8  -2   3        3.04        8.63      3.65 o
  -7  -2   3        0.14        3.39      4.43 o
  -6  -2   3       12.03       11.46      3.65 o
  -5  -2   3       54.52       64.73      3.67 o
  -4  -2   3      277.97      285.72      3.87 o
  -3  -2   3       51.54       54.61      2.72 o
  -2  -2   3      133.58      116.89      2.71 o
  -1  -2   3      373.84      347.82      9.59 o
   0  -2   3        2.94        3.76      2.46 o
   1  -2   3      150.03       96.95     12.18 o
   2  -2   3     7349.91     7099.57    159.30 o
   3  -2   3     1069.02     1038.88     17.73 o
   4  -2   3        1.11        4.67      3.59 o
   5  -2   3       67.26       77.94      4.56 o
   6  -2   3       50.34       60.69      6.00 o
   7  -2   3        0.29       -0.61      4.43 o
   8  -2   3       29.42       28.99      9.03 o
   9  -2   3        9.89        8.51      6.96 o
  10  -2   3       23.09       29.91      6.13 o
  11  -2   3      172.68      172.33     12.59 o
  12  -2   3      119.70      124.83     10.68 o
 -11  -1   3        3.14        6.16      7.80 o
 -10  -1   3       22.27       13.35      4.48 o
  -9  -1   3        0.46       -3.57      3.57 o
  -8  -1   3        1.98        3.08      3.71 o
  -7  -1   3      195.87      204.34     16.55 o
  -6  -1   3        0.39        0.43      2.20 o
  -5  -1   3      229.16      242.58     18.74 o
  -4  -1   3        0.01        1.24      1.67 o
  -3  -1   3      241.81      237.19      3.20 o
  -2  -1   3      211.21      198.99      7.23 o
  -1  -1   3      673.60      592.69      6.34 o
   0  -1   3      152.62      161.39      4.43 o
   1  -1   3      901.26      830.66     15.42 o
   2  -1   3    35212.86    35422.49   1483.64 o
   3  -1   3        3.27        1.84      3.31 o
   4  -1   3     1765.22     1683.63     29.07 o
   5  -1   3      324.61      311.15      9.19 o
   6  -1   3       79.37       73.37      6.00 o
   7  -1   3       97.90      104.78      5.94 o
   8  -1   3        2.29        0.62      5.39 o
   9  -1   3       10.47       12.97      4.94 o
  10  -1   3       74.95       85.50      7.51 o
  11  -1   3        4.55        7.27      6.62 o
  12  -1   3        0.75       -5.99      7.63 o
 -11   0   3       42.09       23.47      7.06 o
 -10   0   3        1.36        5.68      5.29 o
  -9   0   3        3.07        2.73      3.93 o
  -8   0   3      415.61      439.95     10.78 o
  -7   0   3       10.09       11.10      3.56 o
  -6   0   3       18.24       22.40      3.29 o
  -5   0   3       98.32       91.03      4.49 o
  -4   0   3        3.14        1.06      1.63 o
  -3   0   3      617.26      585.77      7.75 o
  -2   0   3      461.72      451.48      5.62 o
  -1   0   3     1067.26      997.23     10.89 o
   0   0   3      767.84      600.57      6.98 o
   1   0   3     3209.68     2878.03     60.10 o
   2   0   3       19.40       22.54      2.97 o
   3   0   3        4.92       13.36      3.52 o
   4   0   3      511.75      492.50      9.63 o
   5   0   3      214.42      242.63      6.65 o
   6   0   3        3.58        7.15      4.08 o
   7   0   3       64.07       61.15      6.17 o
   8   0   3        2.66       -1.67      3.79 o
   9   0   3       21.25       11.34      4.79 o
  10   0   3        0.08        4.56      6.03 o
  11   0   3        0.04       -6.68      6.68 o
  12   0   3        0.28        3.83      6.04 o
 -11   1   3        1.84       11.44      9.15 o
 -10   1   3        0.08        5.24      4.38 o
  -9   1   3       17.58       10.63      6.60 o
  -8   1   3      146.81      144.72      6.21 o
  -7   1   3        2.08       -2.02      4.10 o
  -6   1   3       61.94       66.74      8.36 o
  -5   1   3      225.24      202.68      5.50 o
  -4   1   3     4541.10     4467.10     86.06 o
  -3   1   3     1746.74     1766.91     66.04 o
  -2   1   3      666.81      643.03      6.06 o
  -1   1   3      718.32      616.34      5.51 o
   0   1   3     5682.38     5115.70     69.45 o
   1   1   3     1600.99     1446.16     13.96 o
   2   1   3     1962.93     1789.00     27.81 o
   3   1   3       30.98       26.45      2.85 o
   4   1   3        0.70        0.94      2.42 o
   5   1   3       62.07       74.46      4.16 o
   6   1   3      161.78      189.58     17.00 o
   7   1   3      210.07      233.07      8.05 o
   8   1   3      308.81      304.12     10.29 o
   9   1   3       35.44       27.51      8.83 o
  10   1   3        0.77        2.56      4.75 o
  11   1   3        1.19        9.93      6.79 o
  12   1   3        1.86       10.81      8.04 o
 -11   2   3       12.44        0.49      5.80 o
 -10   2   3        5.49        2.67      4.11 o
  -9   2   3        0.36        8.21      3.81 o
  -8   2   3       32.36       37.83      4.77 o
  -7   2   3      119.75      128.55      6.92 o
  -6   2   3      225.58      215.20      5.44 o
  -5   2   3       90.73       99.63      6.79 o
  -4   2   3     4514.33     4264.08     65.34 o
  -3   2   3     1497.04     1470.81     21.45 o
  -2   2   3      102.95       97.41      5.72 o
  -1   2   3      960.12      898.98     22.39 o
   0   2   3        0.23        4.94      1.17 o
   1   2   3      145.84      133.12      2.55 o
   2   2   3      816.22      786.37     10.10 o
   3   2   3        1.69        4.00      2.26 o
   4   2   3      757.39      719.24     30.24 o
   5   2   3     1192.49     1208.98     23.35 o
   6   2   3      111.18      120.64      5.39 o
   7   2   3       28.85       50.04     13.07 o
   8   2   3        1.22       -1.35      3.89 o
   9   2   3        0.53       -2.60      8.87 o
  10   2   3       35.91       32.03      8.08 o
  11   2   3        0.14       -0.30      8.39 o
  12   2   3       10.40       12.66      6.78 o
 -11   3   3        2.74        2.13     14.48 o
 -10   3   3        0.58        5.62      7.58 o
  -9   3   3       19.56       12.26      4.49 o
  -8   3   3       31.87       38.69      7.72 o
  -7   3   3        4.56        6.00      2.61 o
  -6   3   3       13.05       10.67      1.77 o
  -5   3   3      134.79      135.63      4.03 o
  -4   3   3       28.13       25.95      1.35 o
  -3   3   3     1777.82     1822.98     21.15 o
  -2   3   3        2.51       -1.23      3.37 o
  -1   3   3     1421.12     1202.77     45.98 o
   0   3   3      550.75      447.46     12.21 o
   1   3   3        0.31        1.69      1.05 o
   2   3   3      180.16      163.85      2.59 o
   3   3   3      174.40      179.38      4.56 o
   4   3   3     1807.86     1865.83     24.26 o
   5   3   3      412.81      396.80      8.61 o
   6   3   3      149.44      169.43     12.91 o
   7   3   3       11.63       15.92      6.70 o
   8   3   3       31.88       36.07      6.00 o
   9   3   3       53.49       67.50      6.54 o
  10   3   3        2.94        7.80      5.32 o
  11   3   3       36.21       69.13     21.27 o
  12   3   3        2.29       -2.28      7.51 o
 -10   4   3        1.03        2.24      8.64 o
  -9   4   3       38.49       39.59      6.87 o
  -8   4   3       71.72       69.56      6.13 o
  -7   4   3        0.88       -2.66      2.66 o
  -6   4   3        7.21        9.20      3.94 o
  -5   4   3      142.19      152.14      4.22 o
  -4   4   3       81.05       75.67      2.47 o
  -3   4   3       16.06       12.64      1.62 o
  -2   4   3     1140.81     1080.30     11.28 o
  -1   4   3       19.97       20.52      2.13 o
   0   4   3      129.31      132.98      4.79 o
   1   4   3     1041.89      946.41     10.88 o
   2   4   3      197.17      171.38      2.87 o
   3   4   3      158.82      142.99      3.73 o
   4   4   3       98.16      127.20      3.59 o
   5   4   3       61.99       64.13      2.96 o
   6   4   3      445.29      439.29     17.84 o
   7   4   3      127.07      133.72     16.67 o
   8   4   3        1.49        5.09      4.32 o
   9   4   3       23.96       21.80      6.90 o
  10   4   3        6.09        2.77      5.12 o
  11   4   3        0.02        3.69      5.71 o
  12   4   3       29.12       31.63      9.70 o
 -10   5   3        9.44       12.46     10.55 o
  -9   5   3        6.71        3.85      3.72 o
  -8   5   3        0.01       -1.02      2.44 o
  -7   5   3       76.31       81.16      4.32 o
  -6   5   3      152.14      164.22      7.03 o
  -5   5   3       52.86       71.70      5.69 o
  -4   5   3      176.02      169.94      4.73 o
  -3   5   3       29.93       35.77      2.97 o
  -2   5   3       44.13       49.88      4.43 o
  -1   5   3      546.61      570.03     14.70 o
   0   5   3      768.62      850.88     11.45 o
   1   5   3       15.15       17.68      1.82 o
   2   5   3      819.50      813.01     13.86 o
   3   5   3      792.71      814.78     10.38 o
   4   5   3       50.20       51.08      1.82 o
   5   5   3       22.11       28.77      2.40 o
   6   5   3        0.11       -3.33      3.33 o
   7   5   3       43.20       41.83      3.87 o
   8   5   3        0.51       -0.36      1.27 o
   9   5   3       88.24       90.79      7.58 o
  10   5   3       30.90       32.70      4.48 o
  11   5   3       31.15       32.30      3.60 o
  12   5   3       10.65       13.47     10.55 o
  -9   6   3        0.27       18.40     10.66 o
  -8   6   3        4.51        1.49      3.37 o
  -7   6   3      222.14      225.16      9.59 o
  -6   6   3        4.75        5.73      2.07 o
  -5   6   3       38.76       41.78      2.32 o
  -4   6   3       12.26        8.97      2.33 o
  -3   6   3       20.38       25.48      3.07 o
  -2   6   3       80.10       79.56      3.44 o
  -1   6   3       27.42       17.67      2.16 o
   0   6   3        8.59        4.68      1.89 o
   1   6   3      160.97      169.55      4.26 o
   2   6   3     1198.03     1225.17     20.93 o
   3   6   3      341.73      354.37      6.09 o
   4   6   3      637.32      674.74     10.76 o
   5   6   3        1.42        0.56      3.82 o
   6   6   3       26.36       28.84      5.95 o
   7   6   3        2.67       -1.91      5.39 o
   8   6   3        0.91        8.42      6.73 o
   9   6   3      133.87      165.98     12.91 o
  10   6   3        5.36       14.25      8.75 o
  11   6   3        6.31        7.74      9.09 o
  12   6   3        3.44        4.04      9.43 o
  -9   7   3        0.43        1.68      9.76 o
  -8   7   3       42.22       64.64     12.91 o
  -7   7   3        0.04        0.63      3.90 o
  -6   7   3       19.51       17.38      2.96 o
  -5   7   3       38.72       40.58      2.56 o
  -4   7   3        0.97       -1.20      2.09 o
  -3   7   3      141.88      155.77      7.46 o
  -2   7   3       50.50       55.65      3.08 o
  -1   7   3       25.69       23.40      2.65 o
   0   7   3       11.46       14.49      2.86 o
   1   7   3       37.72       43.39      2.27 o
   2   7   3       94.37      105.81      8.30 o
   3   7   3       93.87       97.08      6.57 o
   4   7   3       51.43       46.68      2.33 o
   5   7   3       13.69       16.16      5.27 o
   6   7   3        3.72        9.31      9.20 o
   7   7   3       73.95       66.55      8.42 o
   8   7   3      467.06      467.86     19.75 o
   9   7   3       27.98       36.58      9.09 o
  10   7   3       71.91       78.44     11.67 o
  11   7   3        8.18       12.12      9.99 o
  12   7   3        2.23        5.50      9.76 o
  -8   8   3        0.38       13.47     11.00 o
  -7   8   3        1.02       -5.16     15.82 o
  -6   8   3        0.53       -0.54      2.12 o
  -5   8   3        0.60       -1.46      2.57 o
  -4   8   3      141.17      146.65      7.60 o
  -3   8   3       25.77       22.53      2.39 o
  -2   8   3      241.34      223.56     16.72 o
  -1   8   3      266.13      272.79      8.53 o
   0   8   3       10.90        8.98      3.56 o
   1   8   3        6.40        9.10      2.31 o
   2   8   3      167.92      180.79      6.35 o
   3   8   3      165.87      158.63      6.05 o
   4   8   3       96.17       99.16      4.94 o
   5   8   3      468.79      485.14     16.61 o
   6   8   3      419.14      397.15     16.27 o
   7   8   3       79.08      108.63      9.88 o
   8   8   3       43.49       46.68     14.93 o
   9   8   3        1.85        4.49      7.29 o
  10   8   3        4.51        1.23      7.74 o
  11   8   3       17.18       13.47     16.95 o
  12   8   3        0.26      -11.33     11.33 o
  -7   9   3        6.94        7.07     10.55 o
  -6   9   3        1.31        0.36      2.75 o
  -5   9   3       52.96       48.94      2.83 o
  -4   9   3      103.59      101.08      6.26 o
  -3   9   3      149.65      140.55      5.28 o
  -2   9   3      741.92      737.81     31.03 o
  -1   9   3        8.49        7.81      3.14 o
   0   9   3        2.90        5.29      4.15 o
   1   9   3        0.01        2.29      2.37 o
   2   9   3       72.84       78.98      3.94 o
   3   9   3      241.09      236.38     10.11 o
   4   9   3      826.09      757.40     18.43 o
   5   9   3     1034.26      965.65     23.68 o
   6   9   3       23.45       23.23      7.07 o
   7   9   3      193.84      156.10     12.01 o
   8   9   3       79.62      100.89     11.22 o
   9   9   3        6.29        0.00      6.73 o
  10   9   3       19.70       22.44     16.38 o
  11   9   3        4.55        9.43     10.21 o
  -7  10   3        0.27       -2.13     10.32 o
  -6  10   3        0.00       -7.18     17.17 o
  -5  10   3       12.56        4.35      3.16 o
  -4  10   3       63.21       57.23      6.24 o
  -3  10   3       11.06        5.13      3.19 o
  -2  10   3        5.25        3.13      3.65 o
  -1  10   3      292.47      290.16     23.68 o
   0  10   3       55.19       51.46      4.42 o
   1  10   3        4.61        5.03      2.70 o
   2  10   3       86.16       82.77      5.41 o
   3  10   3      131.30      118.76      4.36 o
   4  10   3      742.49      684.71     22.60 o
   5  10   3      208.74      194.52      5.81 o
   6  10   3       10.46        9.97      4.87 o
   7  10   3        3.89       -3.59      6.73 o
   8  10   3       23.84       18.29      8.64 o
   9  10   3        2.27        4.04     13.47 o
  10  10   3        0.00        6.62      9.31 o
  11  10   3        2.63        3.48      9.54 o
  -6  11   3        5.54       -2.13     10.21 o
  -5  11   3        2.76        4.04     16.16 o
  -4  11   3       27.55       18.52      6.45 o
  -3  11   3       99.25       95.90      6.13 o
  -2  11   3        7.16       13.13      4.26 o
  -1  11   3        2.70        0.83      3.34 o
   0  11   3        8.26        6.76      6.85 o
   1  11   3        5.34        3.39      3.35 o
   2  11   3       33.07       39.02      3.45 o
   3  11   3        5.12        4.58      3.66 o
   4  11   3      418.38      360.49      9.57 o
   5  11   3        0.01       -1.48      2.87 o
   6  11   3       11.31        7.37      5.06 o
   7  11   3       66.78       77.32     19.08 o
   8  11   3       43.34       29.82      9.09 o
   9  11   3        4.79        1.28     10.21 o
  10  11   3        1.85       -2.69      8.98 o
  -4  12   3        4.67       -1.57      8.98 o
  -3  12   3       24.65       16.43      6.68 o
  -2  12   3       15.04       13.19      5.95 o
  -1  12   3       30.13       31.93      5.89 o
   0  12   3       22.50       20.20      5.61 o
   1  12   3        4.28        1.06      2.85 o
   2  12   3        1.11        2.15      5.08 o
   3  12   3       28.79       25.27      4.94 o
   4  12   3        0.10        3.77      2.67 o
   5  12   3        0.24        2.78      2.33 o
   6  12   3       12.31       10.99      7.29 o
   7  12   3        8.18       10.54      6.18 o
   8  12   3        2.73        5.76      6.40 o
   9  12   3        2.32       -2.79      7.87 o
  10  12   3        5.06       -5.75      7.47 o
  -2  13   3       58.02       68.79      8.19 o
  -1  13   3        6.57        3.62      7.63 o
   0  13   3        8.42        0.32      3.33 o
   1  13   3        0.45        2.51      3.21 o
   2  13   3       22.99       13.74      6.02 o
   3  13   3       49.98       44.52      5.28 o
   4  13   3       10.08        6.44      3.15 o
   5  13   3        1.74       -3.25      4.10 o
   6  13   3       12.36       15.22     10.27 o
   7  13   3        5.49        3.33      7.59 o
   8  13   3        7.48        4.64      7.92 o
   9  13   3       12.40       19.34      8.42 o
  -1  14   3       45.62       47.87     31.70 o
   0  14   3       25.11       43.29     16.67 o
   1  14   3        0.41       -2.98     10.94 o
   2  14   3        5.82       11.38      3.91 o
   3  14   3        0.90        3.44      3.53 o
   4  14   3        0.99       -2.16      3.23 o
   5  14   3        1.36       14.74     11.11 o
   6  14   3       10.38       20.28     14.42 o
   7  14   3       13.90        7.57      8.48 o
   8  14   3        4.23        9.88      9.88 o
   0  15   3        0.76       -0.10      4.33 o
   1  15   3       25.93       21.60      9.74 o
   2  15   3        0.55        2.38     15.04 o
   3  15   3        1.20       23.42      7.93 o
   4  15   3        0.88        0.88     12.51 o
   5  15   3       10.40       11.41      8.28 o
   6  15   3       19.28       20.69     11.17 o
  -4 -15   4        1.23        8.08     12.23 o
  -3 -15   4        0.63       -0.79     10.32 o
  -2 -15   4        0.21        3.93     18.07 o
  -1 -15   4       16.18       29.40     22.00 o
   0 -15   4       23.61        6.84      7.60 o
  -6 -14   4        3.14       -1.90      8.59 o
  -5 -14   4        6.28       20.09     12.34 o
  -4 -14   4        3.74       20.65     19.75 o
  -3 -14   4       17.42        0.34      9.31 o
  -2 -14   4       20.46       28.39     12.23 o
  -1 -14   4        2.39       13.80     11.00 o
   0 -14   4        0.00       -4.22      6.69 o
   1 -14   4       66.45       67.11      9.60 o
   2 -14   4       11.52        9.36      7.14 o
   3 -14   4        0.15       -9.07      9.07 o
  -7 -13   4        3.71        2.66      7.27 o
  -6 -13   4        0.31       11.45     10.89 o
  -5 -13   4        2.92        5.50     16.27 o
  -4 -13   4        5.42       13.80     10.77 o
  -3 -13   4       11.83       33.11     11.45 o
  -2 -13   4       46.10       58.69     13.02 o
  -1 -13   4        8.84       11.63     10.83 o
   0 -13   4        8.93       13.44     10.49 o
   1 -13   4        2.73       28.51     20.31 o
   2 -13   4       76.26       88.46      9.82 o
   3 -13   4        0.27        3.42     15.37 o
   4 -13   4        7.85       22.20      8.94 o
  -8 -12   4        0.38        4.70      8.63 o
  -7 -12   4        0.27        5.23      6.93 o
  -6 -12   4        4.20       -7.07      9.65 o
  -5 -12   4       25.78       13.81      3.00 o
  -4 -12   4       20.45       32.66     11.22 o
  -3 -12   4        2.35       -6.17      8.87 o
  -2 -12   4       53.66       62.28     11.78 o
  -1 -12   4       13.30       12.58      6.34 o
   0 -12   4        0.03       -5.68     11.45 o
   1 -12   4       19.03        6.67      7.04 o
   2 -12   4       21.94       15.48      7.46 o
   3 -12   4        3.06       -5.95      5.95 o
   4 -12   4       41.23       37.88     14.76 o
   5 -12   4        6.71        0.38      6.93 o
   6 -12   4       58.88       54.60      8.60 o
  -9 -11   4        6.39        5.33      7.08 o
  -8 -11   4       26.57       43.36      8.52 o
  -7 -11   4        2.38       -4.09      6.10 o
  -6 -11   4       58.22       68.90     12.68 o
  -5 -11   4       13.13       13.84      6.85 o
  -4 -11   4      165.51      134.89     14.03 o
  -3 -11   4      214.33      235.78     16.72 o
  -2 -11   4        0.15        6.35      5.72 o
  -1 -11   4       47.06       47.60      7.63 o
   0 -11   4       14.20       14.09      5.90 o
   1 -11   4       20.73       19.68      9.20 o
   2 -11   4       35.86       38.74      6.73 o
   3 -11   4      146.55      137.30     15.15 o
   4 -11   4        0.66        1.70     12.29 o
   5 -11   4        5.47       -2.48      7.13 o
   6 -11   4        1.99        6.39      7.19 o
   7 -11   4       17.41       17.80      7.24 o
 -10 -10   4        1.93        0.30      6.33 o
  -9 -10   4        7.15        2.75      6.21 o
  -8 -10   4       22.11       22.15      8.50 o
  -7 -10   4       17.48        7.86      5.98 o
  -6 -10   4       46.02       44.95      9.48 o
  -5 -10   4       89.59       82.99      3.82 o
  -4 -10   4      312.20      328.93      8.77 o
  -3 -10   4       17.98       23.90     14.14 o
  -2 -10   4      208.62      204.72     11.72 o
  -1 -10   4       30.98       41.95      6.46 o
   0 -10   4       12.00       10.31      6.68 o
   1 -10   4      212.36      214.24     17.56 o
   2 -10   4      407.42      383.18     16.83 o
   3 -10   4       30.93       27.11      6.17 o
   4 -10   4      181.02      211.72     28.67 o
   5 -10   4       17.63       29.00      7.69 o
   6 -10   4        3.21       -3.22      6.45 o
   7 -10   4        9.36        3.09      5.63 o
   8 -10   4        0.20       -1.59     11.95 o
 -10  -9   4        2.90       17.30      7.21 o
  -9  -9   4        2.32       -5.82      6.10 o
  -8  -9   4       14.77       10.69      7.49 o
  -7  -9   4       31.30       36.63      8.21 o
  -6  -9   4       22.18       19.49     11.45 o
  -5  -9   4      194.84      157.42      5.02 o
  -4  -9   4       11.53        9.68      4.44 o
  -3  -9   4     1081.46     1042.55     35.01 o
  -2  -9   4       77.16       85.20      8.73 o
  -1  -9   4       38.94       30.40      5.71 o
   0  -9   4       16.38       19.80      5.27 o
   1  -9   4       84.77       87.04     12.57 o
   2  -9   4        5.28       12.16      6.09 o
   3  -9   4      353.87      331.01     19.86 o
   4  -9   4       43.65       55.18     13.75 o
   5  -9   4        1.49        8.14      6.57 o
   6  -9   4        3.35        1.91      5.72 o
   7  -9   4        6.15       -2.52      6.12 o
   8  -9   4        4.39        8.17      6.28 o
 -11  -8   4        0.25        8.42     10.32 o
 -10  -8   4        1.89       -0.71      5.67 o
  -9  -8   4        4.51       -1.99      5.42 o
  -8  -8   4        4.16        4.80      6.26 o
  -7  -8   4       64.19       75.90     12.68 o
  -6  -8   4        2.77        4.90      2.59 o
  -5  -8   4      130.04      128.88      4.34 o
  -4  -8   4      511.91      529.38     23.23 o
  -3  -8   4      242.68      266.86     13.92 o
  -2  -8   4        4.73       -0.92      3.92 o
  -1  -8   4       70.92       63.51      6.03 o
   0  -8   4       59.17       61.86      7.13 o
   1  -8   4       74.49       91.61      9.15 o
   2  -8   4       96.22       94.80     10.94 o
   3  -8   4      454.68      444.40     19.41 o
   4  -8   4       71.08       82.75     18.97 o
   5  -8   4        1.83        0.06      4.05 o
   6  -8   4        0.95       -5.97      9.71 o
   7  -8   4        1.85        7.22      6.79 o
   8  -8   4       16.39        9.96      5.78 o
   9  -8   4        4.91       -4.89      5.86 o
 -11  -7   4        1.09       20.78     15.37 o
 -10  -7   4       21.80       31.41     16.61 o
  -9  -7   4        5.79        7.66     11.00 o
  -8  -7   4       72.22       64.77      6.82 o
  -7  -7   4        0.40       -2.43      5.18 o
  -6  -7   4      313.63      280.56      7.57 o
  -5  -7   4        6.64       10.89      6.40 o
  -4  -7   4       54.53       53.29      9.88 o
  -3  -7   4        0.02       -1.21      2.53 o
  -2  -7   4       56.43       49.59      7.86 o
  -1  -7   4       54.09       68.68      6.49 o
   0  -7   4      123.23      154.42      8.30 o
   1  -7   4      257.95      237.79      8.64 o
   2  -7   4        3.36        0.29      5.95 o
   3  -7   4       21.71       28.48      6.28 o
   4  -7   4       15.32       15.71      4.75 o
   5  -7   4       19.33       21.01      5.12 o
   6  -7   4       41.37       38.19     10.89 o
   7  -7   4       20.65       11.47      5.23 o
   8  -7   4      105.25       88.02      8.12 o
   9  -7   4       10.01       12.91      7.46 o
  10  -7   4        2.37       -1.38     14.76 o
 -11  -6   4        7.47       11.15      9.37 o
 -10  -6   4        1.23        1.57      5.11 o
  -9  -6   4        0.18        6.41      5.93 o
  -8  -6   4        0.90        2.84      5.14 o
  -7  -6   4       83.17       85.75     29.80 o
  -6  -6   4       20.33       23.22      2.41 o
  -5  -6   4       53.80       53.48      4.42 o
  -4  -6   4       89.19       73.17      4.99 o
  -3  -6   4       69.65       71.87      3.72 o
  -2  -6   4       10.09       20.63      8.92 o
  -1  -6   4       36.89       56.67      6.17 o
   0  -6   4      237.31      221.25      8.59 o
   1  -6   4       17.36       31.56      4.32 o
   2  -6   4        6.94        9.17      3.83 o
   3  -6   4      155.33      154.02     22.39 o
   4  -6   4       20.02       24.31      4.72 o
   5  -6   4       29.42       35.60      6.47 o
   6  -6   4       25.09       47.47     13.92 o
   7  -6   4      206.14      225.06      9.90 o
   8  -6   4       45.76       32.49     12.01 o
   9  -6   4       96.70       86.60      8.36 o
  10  -6   4        0.73       -1.51      5.37 o
 -11  -5   4        0.40        4.24     10.10 o
 -10  -5   4        0.63       14.32      6.49 o
  -9  -5   4       11.10       12.98      3.98 o
  -8  -5   4      164.09      161.31      5.53 o
  -7  -5   4        2.11       -0.58      3.48 o
  -6  -5   4       23.89       26.52      4.28 o
  -5  -5   4      850.71      790.45     25.14 o
  -4  -5   4       21.72       13.50      8.30 o
  -3  -5   4       54.74       73.55      9.09 o
  -2  -5   4      134.95      149.97      5.48 o
  -1  -5   4      419.13      405.38      9.24 o
   0  -5   4      246.31      258.46      7.34 o
   1  -5   4        9.46        8.00      3.33 o
   2  -5   4      281.54      321.74     11.62 o
   3  -5   4      124.43      136.47     13.41 o
   4  -5   4      120.57      132.43     10.59 o
   5  -5   4       12.28       19.44      4.52 o
   6  -5   4        7.88       12.19      5.69 o
   7  -5   4       13.56        9.39      4.77 o
   8  -5   4      114.39      115.29      7.92 o
   9  -5   4        1.83       -1.56      5.89 o
  10  -5   4       35.19       30.76      6.88 o
  11  -5   4        0.06        0.99      5.53 o
 -11  -4   4        3.88       20.70     13.69 o
 -10  -4   4        6.06        1.76      4.30 o
  -9  -4   4       23.47       26.19      5.84 o
  -8  -4   4       18.19       15.59      3.03 o
  -7  -4   4        3.46        9.20      3.04 o
  -6  -4   4      162.75      164.67      9.53 o
  -5  -4   4       60.21       61.67      2.34 o
  -4  -4   4      182.49      215.05      5.50 o
  -3  -4   4      753.72      809.94     14.76 o
  -2  -4   4       32.44       36.20      2.90 o
  -1  -4   4       60.95       60.48      3.89 o
   0  -4   4       24.89       49.37      3.88 o
   1  -4   4      164.53      171.40      5.87 o
   2  -4   4     1270.63     1229.98     44.33 o
   3  -4   4      350.05      407.83     16.22 o
   4  -4   4       13.92       15.55      3.97 o
   5  -4   4        2.20       -3.40      4.49 o
   6  -4   4       39.23       31.02      5.06 o
   7  -4   4        4.66        6.75      4.44 o
   8  -4   4       16.34       17.90      8.87 o
   9  -4   4        3.16       -1.14      8.08 o
  10  -4   4        8.98       14.57      7.04 o
  11  -4   4       22.34       30.97      9.93 o
 -11  -3   4        0.01        4.63      5.19 o
 -10  -3   4       10.68       13.71      4.14 o
  -9  -3   4       31.35       19.55      4.48 o
  -8  -3   4       73.23       75.76      3.97 o
  -7  -3   4       14.08       11.98      3.05 o
  -6  -3   4      215.45      218.08      5.03 o
  -5  -3   4      591.60      661.53     14.40 o
  -4  -3   4       11.82       13.31      3.16 o
  -3  -3   4        4.19       10.22      2.82 o
  -2  -3   4     3016.17     2987.92     44.57 o
  -1  -3   4     1205.90     1148.94     34.62 o
   0  -3   4      146.17      123.64      5.72 o
   1  -3   4     1006.38     1034.84     17.92 o
   2  -3   4       38.30       29.42      4.94 o
   3  -3   4      205.28      222.89     15.32 o
   4  -3   4     1995.78     2046.95     38.56 o
   5  -3   4       11.36       16.30      5.06 o
   6  -3   4        2.48        2.20      3.75 o
   7  -3   4      111.05      116.59      8.70 o
   8  -3   4        4.01        4.98      4.56 o
   9  -3   4       46.04       51.45      6.69 o
  10  -3   4        6.76        3.79      6.24 o
  11  -3   4       29.02       13.06      9.15 o
 -11  -2   4        6.03        9.47      3.99 o
 -10  -2   4       10.09        7.62      3.65 o
  -9  -2   4       24.26       30.63      8.59 o
  -8  -2   4       47.54       55.13      4.62 o
  -7  -2   4       10.14       13.11      2.63 o
  -6  -2   4       64.40       72.05      3.60 o
  -5  -2   4       40.39       46.29      2.51 o
  -4  -2   4       64.28       67.50      2.21 o
  -3  -2   4      342.68      383.36      6.93 o
  -2  -2   4       32.15       36.52      2.36 o
  -1  -2   4      251.01      218.52      7.41 o
   0  -2   4        8.46        5.67      3.11 o
   1  -2   4       35.98       39.61      3.57 o
   2  -2   4     2445.29     2292.06     40.26 o
   3  -2   4      154.19      160.03      7.03 o
   4  -2   4     1859.97     1799.32     33.01 o
   5  -2   4      400.49      399.87     19.30 o
   6  -2   4        0.05       -1.54      3.54 o
   7  -2   4       87.43      111.06      9.26 o
   8  -2   4        1.87        0.03      3.87 o
   9  -2   4        1.19       -0.34      4.43 o
  10  -2   4       45.37       60.93     11.28 o
  11  -2   4        8.46       -7.61      7.61 o
  12  -2   4       48.30       43.41      8.38 o
 -11  -1   4        1.26        4.72      4.63 o
 -10  -1   4        1.39        0.41      3.67 o
  -9  -1   4        0.01        5.48      3.70 o
  -8  -1   4        8.53        8.58      3.37 o
  -7  -1   4      177.13      168.18      5.81 o
  -6  -1   4       10.20       10.31      2.30 o
  -5  -1   4      200.81      200.71      4.95 o
  -4  -1   4      401.37      393.88      5.28 o
  -3  -1   4      784.88      796.43     10.13 o
  -2  -1   4      491.53      487.05      5.42 o
  -1  -1   4      323.68      258.42      4.44 o
   0  -1   4      600.87      565.85      7.77 o
   1  -1   4      196.65      169.37      5.04 o
   2  -1   4     2459.80     2280.79     47.13 o
   3  -1   4      465.63      444.71     10.64 o
   4  -1   4     2723.26     2522.76     73.45 o
   5  -1   4     1744.02     1643.87     30.52 o
   6  -1   4       53.11       71.10     11.45 o
   7  -1   4       14.78       14.44      4.49 o
   8  -1   4       12.48       14.98      4.82 o
   9  -1   4        0.07        0.67      5.52 o
  10  -1   4        0.51        1.99      5.10 o
  11  -1   4      100.60      109.95     10.44 o
  12  -1   4        9.99        1.08      6.01 o
 -11   0   4        1.48       22.35     20.54 o
 -10   0   4        5.50        1.13      4.96 o
  -9   0   4       56.47       68.36      8.53 o
  -8   0   4      160.16      170.65      8.21 o
  -7   0   4        1.20        2.42      3.71 o
  -6   0   4      179.11      175.85      5.21 o
  -5   0   4        0.73        2.75      1.51 o
  -4   0   4       23.09       22.73      3.08 o
  -3   0   4     2284.15     2216.25     40.56 o
  -2   0   4      264.00      277.49      4.82 o
  -1   0   4      245.59      225.27      5.73 o
   0   0   4       35.84       35.46      2.12 o
   1   0   4      223.48      217.93      4.28 o
   2   0   4      178.54      160.61      4.88 o
   3   0   4      228.34      228.08      5.95 o
   4   0   4      769.63      724.40     13.53 o
   5   0   4     1650.40     1611.97     29.64 o
   6   0   4      121.48      118.07      9.76 o
   7   0   4       52.72       46.14      5.18 o
   8   0   4      302.97      346.90     17.39 o
   9   0   4       11.86       17.28      5.31 o
  10   0   4       74.36       92.81      8.03 o
  11   0   4        2.09        2.87      7.01 o
  12   0   4        0.24        0.93      5.96 o
 -11   1   4        2.39        6.49      4.90 o
 -10   1   4        0.23        1.54      4.01 o
  -9   1   4        2.02        9.59      6.41 o
  -8   1   4        7.09        6.58      4.94 o
  -7   1   4      792.74      796.34     15.63 o
  -6   1   4      250.45      255.63      6.12 o
  -5   1   4      166.26      159.68      5.37 o
  -4   1   4      144.67      141.66      4.33 o
  -3   1   4       29.50       35.53      1.12 o
  -2   1   4      197.97      207.50      2.27 o
  -1   1   4       26.40       25.41      1.17 o
   0   1   4      112.61      107.84      3.06 o
   1   1   4      348.71      252.22      5.28 o
   2   1   4      102.96       99.84      3.14 o
   3   1   4       49.52       58.03      3.49 o
   4   1   4      804.32      801.78     31.87 o
   5   1   4       24.91       29.90      3.80 o
   6   1   4       95.31      110.22      5.66 o
   7   1   4        2.04       -4.65      4.65 o
   8   1   4        0.12        5.58      4.44 o
   9   1   4      109.72      102.94     15.82 o
  10   1   4        0.94       -7.14      8.91 o
  11   1   4        0.87        1.18      5.27 o
  12   1   4       16.30       17.01      7.15 o
 -10   2   4        4.79        7.11      4.15 o
  -9   2   4        6.26        4.83      4.96 o
  -8   2   4      160.65      136.32      5.76 o
  -7   2   4        6.85        1.97      3.93 o
  -6   2   4      689.41      633.77     40.23 o
  -5   2   4       23.45       28.27      3.48 o
  -4   2   4     4181.84     3956.15     75.06 o
  -3   2   4     1147.25      982.96     13.07 o
  -2   2   4     1536.64     1529.87     26.11 o
  -1   2   4       17.20       18.99      0.39 o
   0   2   4      342.96      318.98      3.56 o
   1   2   4      308.54      278.34      3.93 o
   2   2   4      177.70      171.22      6.71 o
   3   2   4      292.28      292.69      4.85 o
   4   2   4       65.90       89.74      5.22 o
   5   2   4       44.41       54.32      4.04 o
   6   2   4       81.68       77.30      5.04 o
   7   2   4       30.73       49.86     14.98 o
   8   2   4        9.03        7.64      5.27 o
   9   2   4        3.39        4.48      4.71 o
  10   2   4        4.18       11.32      6.65 o
  11   2   4       40.48       46.72     14.31 o
  12   2   4       17.48       18.31     11.73 o
 -10   3   4        1.91        4.94      8.64 o
  -9   3   4       38.24       25.85      6.04 o
  -8   3   4        0.98        2.78      4.20 o
  -7   3   4        4.98        2.48      3.20 o
  -6   3   4       41.07       51.71      4.23 o
  -5   3   4      213.44      192.01     23.06 o
  -4   3   4      537.21      523.79      7.67 o
  -3   3   4     1318.59     1313.67     42.42 o
  -2   3   4       21.72       32.88      5.05 o
  -1   3   4      187.52      214.31      5.71 o
   0   3   4      109.76       99.98      3.76 o
   1   3   4     1165.96     1126.55     12.67 o
   2   3   4     1530.37     1404.76     15.92 o
   3   3   4      756.78      765.53      9.73 o
   4   3   4      141.90      155.47      3.57 o
   5   3   4      127.35      123.68     10.55 o
   6   3   4       64.52       71.73      5.90 o
   7   3   4       29.06       32.81      4.56 o
   8   3   4       11.97       13.80      4.72 o
   9   3   4        8.85        8.92      6.22 o
  10   3   4        1.63        9.32      5.61 o
  11   3   4       45.64       57.09     22.73 o
  12   3   4       12.29        4.43      6.58 o
 -10   4   4        0.28       -3.93      9.20 o
  -9   4   4        0.69       -8.75      8.87 o
  -8   4   4        0.09       -0.54      2.62 o
  -7   4   4       11.48        8.64      4.04 o
  -6   4   4        3.74        3.33      1.83 o
  -5   4   4      375.50      378.12      7.33 o
  -4   4   4       21.46       21.01      7.13 o
  -3   4   4      265.40      284.26     11.56 o
  -2   4   4      480.91      531.93     15.49 o
  -1   4   4      166.25      176.34      7.03 o
   0   4   4       30.93       44.67      1.57 o
   1   4   4      589.03      558.24      6.97 o
   2   4   4      167.94      182.40      4.94 o
   3   4   4      748.68      812.18     19.96 o
   4   4   4     1431.40     1468.51     20.23 o
   5   4   4      120.78      124.27      3.21 o
   6   4   4      190.64      204.81      4.38 o
   7   4   4       98.93       87.13      6.68 o
   8   4   4        4.21        8.08      4.52 o
   9   4   4        0.04        2.68      5.59 o
  10   4   4       34.39       56.73     11.33 o
  11   4   4        9.76       -2.11      6.93 o
  12   4   4       19.20       22.89      9.53 o
  -9   5   4        4.20       -6.06      9.43 o
  -8   5   4       17.73       10.83      2.97 o
  -7   5   4      128.55      128.10      7.58 o
  -6   5   4        4.94        6.81      2.97 o
  -5   5   4       10.07        9.08      1.24 o
  -4   5   4       82.62       63.59      6.75 o
  -3   5   4       41.66       45.45     11.45 o
  -2   5   4        6.09        6.68      1.55 o
  -1   5   4       14.78       19.48      2.40 o
   0   5   4       10.84       12.41      1.37 o
   1   5   4      366.24      322.65      5.57 o
   2   5   4        1.61        2.86      1.81 o
   3   5   4      129.12      115.14      3.95 o
   4   5   4      956.42      988.96     23.71 o
   5   5   4       86.31       95.63      5.40 o
   6   5   4       55.08       50.22      2.45 o
   7   5   4      131.03      137.38      5.45 o
   8   5   4       18.37       15.15      2.38 o
   9   5   4       10.88        2.51      3.90 o
  10   5   4       60.53       55.71     22.22 o
  11   5   4       56.56       73.76     17.84 o
  12   5   4       16.11        7.43      7.10 o
  -9   6   4        0.11        5.39     10.21 o
  -8   6   4        0.12       -4.15      9.20 o
  -7   6   4        4.46        1.81      1.18 o
  -6   6   4        1.21        0.77      1.47 o
  -5   6   4      185.45      143.97     10.48 o
  -4   6   4       15.16       13.63      0.59 o
  -3   6   4        2.08        1.48      1.10 o
  -2   6   4      305.91      291.97      4.49 o
  -1   6   4       28.31       31.27      1.26 o
   0   6   4       49.31       39.54      1.70 o
   1   6   4       43.77       49.68      2.33 o
   2   6   4       18.45       17.18      3.75 o
   3   6   4       51.57       58.08      2.97 o
   4   6   4       14.97       15.20      1.94 o
   5   6   4        9.90       11.22      2.44 o
   6   6   4        0.65        1.60      1.87 o
   7   6   4        0.17        2.52      1.18 o
   8   6   4       89.92       83.07      5.46 o
   9   6   4      370.64      383.32     25.03 o
  10   6   4       24.70       22.28      4.03 o
  11   6   4       36.30       13.75     18.46 o
  12   6   4        7.80        6.06     10.32 o
  -8   7   4        0.12       19.75     11.45 o
  -7   7   4        1.67       -3.48     14.36 o
  -6   7   4       40.50       34.39      6.65 o
  -5   7   4       71.52       68.13      8.41 o
  -4   7   4       46.06       48.32      3.54 o
  -3   7   4       24.55       24.72      4.49 o
  -2   7   4      103.58       92.25      7.58 o
  -1   7   4       63.15       63.70      2.93 o
   0   7   4       76.44       93.28      2.85 o
   1   7   4      141.54      156.42      7.88 o
   2   7   4      206.29      189.37      6.36 o
   3   7   4       37.73       36.65      3.30 o
   4   7   4      122.32      126.83      6.73 o
   5   7   4      214.40      215.02     10.10 o
   6   7   4       34.21       25.92     10.55 o
   7   7   4       71.14       48.59      7.63 o
   8   7   4        3.42        6.28      6.62 o
   9   7   4        4.70        2.13      7.18 o
  10   7   4      113.63      112.00     13.69 o
  11   7   4       11.32       13.24     16.61 o
  12   7   4        6.03       -1.57      9.65 o
  -8   8   4        1.98       -9.65     11.45 o
  -7   8   4        0.90      -10.55     17.28 o
  -6   8   4        1.42       -3.82      8.75 o
  -5   8   4        0.01        0.06      1.11 o
  -4   8   4        1.88        1.79      2.23 o
  -3   8   4       85.36       78.97      4.07 o
  -2   8   4       21.97       25.69      2.52 o
  -1   8   4      120.43      131.47      3.29 o
   0   8   4      231.98      266.02      5.44 o
   1   8   4       13.66       13.99      3.00 o
   2   8   4        0.46        0.22      3.44 o
   3   8   4      522.74      527.14      8.64 o
   4   8   4       98.65      100.80      7.13 o
   5   8   4       29.85       31.87      6.28 o
   6   8   4        8.49       11.22      5.95 o
   7   8   4       29.29       39.50     12.57 o
   8   8   4       23.34       27.72      8.08 o
   9   8   4      122.50      107.40     12.57 o
  10   8   4        9.28       21.32     16.05 o
  11   8   4        9.54       12.57      9.88 o
  12   8   4        0.24       -0.11      8.98 o
  -7   9   4        0.15      -10.77     18.97 o
  -6   9   4        2.32       15.26     10.21 o
  -5   9   4        6.22        4.71      8.64 o
  -4   9   4        3.94        3.65      2.91 o
  -3   9   4       76.35       80.43      5.03 o
  -2   9   4       84.05       68.36      7.07 o
  -1   9   4      571.39      550.89      8.83 o
   0   9   4      371.81      401.13     15.14 o
   1   9   4       28.82       36.93      4.82 o
   2   9   4      161.93      156.03      7.87 o
   3   9   4      304.20      289.45     10.24 o
   4   9   4       48.42       51.67      3.95 o
   5   9   4      143.71      123.80      4.26 o
   6   9   4      237.99      234.32     13.97 o
   7   9   4        1.01       -5.27      6.62 o
   8   9   4      103.23       87.53     10.77 o
   9   9   4        0.11       -2.36      7.52 o
  10   9   4        1.49        8.53      9.09 o
  11   9   4        9.58       -2.24      9.65 o
  -6  10   4        0.65       10.32     17.96 o
  -5  10   4        6.35        0.90      8.75 o
  -4  10   4       25.95       22.56      9.99 o
  -3  10   4       20.82       20.13      2.96 o
  -2  10   4        8.85       10.95      3.08 o
  -1  10   4      147.74      142.66      5.26 o
   0  10   4       75.62       75.07      3.47 o
   1  10   4       24.98       24.33      3.25 o
   2  10   4       92.27       95.08     11.25 o
   3  10   4       27.54       37.74      3.20 o
   4  10   4       27.15       45.20      4.09 o
   5  10   4      447.45      404.33     13.25 o
   6  10   4      117.42      125.24     10.77 o
   7  10   4       14.39       22.78      7.97 o
   8  10   4       13.60       16.50     14.14 o
   9  10   4        0.04        4.38      8.08 o
  10  10   4       14.26       16.95     10.32 o
  11  10   4       16.14       15.49     11.11 o
  -5  11   4        0.00       -1.35     15.82 o
  -4  11   4        6.47        9.76      9.65 o
  -3  11   4        0.35        1.14      2.54 o
  -2  11   4        0.57        2.43      4.61 o
  -1  11   4        6.19        8.75      2.58 o
   0  11   4       32.57       40.07      4.82 o
   1  11   4       19.15       23.92      4.15 o
   2  11   4       11.85        8.62      3.77 o
   3  11   4      361.28      336.79      7.56 o
   4  11   4        3.77        6.28      3.42 o
   5  11   4       35.19       33.57      3.01 o
   6  11   4       18.27       25.36      7.41 o
   7  11   4       17.01       10.37      6.97 o
   8  11   4       23.67       10.77      8.42 o
   9  11   4       19.11        8.87      9.20 o
  10  11   4       16.33       25.36     11.00 o
  -3  12   4        5.18       -9.99     16.50 o
  -2  12   4        0.65        0.09      2.40 o
  -1  12   4       15.35       16.05      3.59 o
   0  12   4       28.23       29.68      6.47 o
   1  12   4        0.09        1.93      3.05 o
   2  12   4       85.24       93.80      7.60 o
   3  12   4        0.00        3.03      3.43 o
   4  12   4       13.98       12.07      3.37 o
   5  12   4       88.28      109.28      9.18 o
   6  12   4       10.18        0.88      8.87 o
   7  12   4        2.49       -2.14      5.41 o
   8  12   4        2.45        9.35      8.42 o
   9  12   4        0.01        1.51      8.05 o
  10  12   4        9.87        7.00      7.61 o
  -1  13   4       13.76        8.87      4.07 o
   0  13   4       21.95       23.69      3.89 o
   1  13   4        1.62        3.19      4.14 o
   2  13   4       26.67       31.70      6.70 o
   3  13   4        9.52        6.70      4.41 o
   4  13   4       40.26       37.18      5.44 o
   5  13   4        9.95       14.33      3.63 o
   6  13   4        0.65        7.27      7.07 o
   7  13   4        7.49       21.35      7.09 o
   8  13   4        2.42        3.97      6.56 o
   9  13   4        4.69        6.87      9.25 o
   0  14   4        0.01        6.87      4.91 o
   1  14   4       34.86       35.99      7.63 o
   2  14   4        8.99       15.70      7.41 o
   3  14   4        4.69        9.08      3.77 o
   4  14   4        1.64        7.69      3.63 o
   5  14   4       29.66       43.58      7.25 o
   6  14   4        1.25        4.44     13.19 o
   7  14   4        1.35       10.96      8.45 o
   1  15   4       14.79        9.94      7.13 o
   2  15   4        3.91       24.36      8.70 o
   3  15   4        0.88        1.31      4.84 o
   4  15   4        8.39       20.72      7.61 o
   5  15   4        6.27       21.21      7.04 o
  -2 -15   5        0.08        7.07     12.01 o
  -1 -15   5        0.26      -13.02     13.02 o
  -5 -14   5       11.44        9.65     12.01 o
  -4 -14   5        0.64       -2.69     10.77 o
  -3 -14   5        3.31       -9.09     11.22 o
  -2 -14   5       16.68        4.15     17.62 o
  -1 -14   5        2.17       -1.90      7.69 o
   0 -14   5       45.34       66.80     18.46 o
   1 -14   5       15.93       19.64      8.20 o
   2 -14   5       34.76       45.40     16.05 o
  -7 -13   5       14.26       13.39     12.85 o
  -6 -13   5        0.11        5.16     17.96 o
  -5 -13   5        1.43        3.70     10.10 o
  -4 -13   5        0.63        3.12      4.63 o
  -3 -13   5        0.04       15.26     10.89 o
  -2 -13   5        2.02       -3.93      9.65 o
  -1 -13   5        7.08        7.64      6.94 o
   0 -13   5        3.89       -2.51      6.38 o
   1 -13   5        0.11        0.90      6.15 o
   2 -13   5       33.29       35.21      8.92 o
   3 -13   5        1.60       -6.36      6.85 o
   4 -13   5       14.93       14.94      9.03 o
  -8 -12   5       35.19       41.14     11.78 o
  -7 -12   5       10.68        4.43      8.31 o
  -6 -12   5        1.31       -0.22      8.87 o
  -5 -12   5       28.78       22.56      6.62 o
  -4 -12   5       18.59       20.87      4.60 o
  -3 -12   5        4.47        7.07      9.43 o
  -2 -12   5       31.49       19.97      7.35 o
  -1 -12   5       18.77       32.80      7.50 o
   0 -12   5        0.01        8.22      8.00 o
   1 -12   5       17.64       13.23      6.78 o
   2 -12   5        1.05       -1.82      5.82 o
   3 -12   5        1.10      -12.40     12.40 o
   4 -12   5       20.96       12.46      6.90 o
   5 -12   5        0.04       10.77     11.54 o
  -9 -11   5        0.40        3.20      8.29 o
  -8 -11   5        5.82       14.02      7.52 o
  -7 -11   5        2.86        7.31      6.62 o
  -6 -11   5        2.19       -3.25     14.70 o
  -5 -11   5        4.92        5.12      2.96 o
  -4 -11   5        1.31        0.06      3.42 o
  -3 -11   5       12.10       15.71     15.71 o
  -2 -11   5       53.58       62.91      9.64 o
  -1 -11   5      125.51      146.68     14.76 o
   0 -11   5        0.09        2.13      6.52 o
   1 -11   5       35.75       24.79      6.72 o
   2 -11   5        0.21        1.72      5.95 o
   3 -11   5      133.15      150.68     16.05 o
   4 -11   5       10.33       25.22     15.94 o
   5 -11   5        1.71       10.77      9.09 o
   6 -11   5       10.22       15.40     15.32 o
   7 -11   5       38.88       40.06     11.67 o
  -9 -10   5        0.16        9.73      7.00 o
  -8 -10   5       10.89        9.09      6.57 o
  -7 -10   5       23.89       14.69      8.98 o
  -6 -10   5      126.34      114.25      4.46 o
  -5 -10   5       70.27       74.83      7.41 o
  -4 -10   5       14.39       11.39      5.28 o
  -3 -10   5      124.44      124.12     12.68 o
  -2 -10   5      398.66      422.07     17.25 o
  -1 -10   5       63.06       63.52     19.19 o
   0 -10   5       17.34       10.88      6.88 o
   1 -10   5       18.19       28.99     10.38 o
   2 -10   5       55.92       44.01      6.88 o
   3 -10   5      101.33       95.74      8.44 o
   4 -10   5        7.56        2.14      5.24 o
   5 -10   5       30.92       19.21      7.77 o
   6 -10   5        2.89       -1.05     13.19 o
   7 -10   5       33.61       27.83      7.46 o
 -10  -9   5        2.50       20.41     12.42 o
  -9  -9   5        0.79        3.12      7.01 o
  -8  -9   5      106.53      116.33      9.63 o
  -7  -9   5      109.45      101.14      8.80 o
  -6  -9   5       27.10       27.55      2.98 o
  -5  -9   5      166.15      162.58      7.70 o
  -4  -9   5        6.08        7.36     10.55 o
  -3  -9   5      141.42      178.88     13.58 o
  -2  -9   5        2.25        0.67      4.44 o
  -1  -9   5        0.91        3.50      4.91 o
   0  -9   5       77.24       68.28      6.97 o
   1  -9   5      293.11      311.83     11.86 o
   2  -9   5     1045.76      991.84     32.32 o
   3  -9   5      148.84      130.89      8.71 o
   4  -9   5      103.14       95.68      9.95 o
   5  -9   5        0.15        2.47      7.63 o
   6  -9   5       11.01       14.76      7.33 o
   7  -9   5        2.03       -6.44      7.63 o
   8  -9   5        0.71       11.46      6.62 o
 -10  -8   5        1.50        0.32      5.50 o
  -9  -8   5        8.49       19.76      6.48 o
  -8  -8   5        9.86       21.68     10.12 o
  -7  -8   5        0.93        3.54      5.44 o
  -6  -8   5       26.37       23.11      4.35 o
  -5  -8   5       62.94       59.15      6.06 o
  -4  -8   5       44.84       51.79      4.17 o
  -3  -8   5       38.06       32.30      8.30 o
  -2  -8   5        0.86        7.64      7.74 o
  -1  -8   5        7.72       -1.48      4.20 o
   0  -8   5      572.56      592.61     18.66 o
   1  -8   5      789.10      788.18     19.79 o
   2  -8   5       70.80       81.32     11.33 o
   3  -8   5       60.16       59.90      6.68 o
   4  -8   5       45.16       43.21      7.59 o
   5  -8   5        8.50        5.07      5.00 o
   6  -8   5        9.55       10.30      6.85 o
   7  -8   5       16.73       12.53      5.99 o
   8  -8   5        4.31        6.30      7.36 o
   9  -8   5        5.29       11.89      6.65 o
 -10  -7   5        2.31       -6.47      7.80 o
  -9  -7   5       26.00       38.17      6.70 o
  -8  -7   5       12.88       25.61      5.82 o
  -7  -7   5        9.06       14.06      5.03 o
  -6  -7   5        8.69        2.91      2.64 o
  -5  -7   5       89.17       86.34      4.60 o
  -4  -7   5        0.65        2.15      2.75 o
  -3  -7   5       63.99       64.42      7.38 o
  -2  -7   5        0.17       -1.59      3.76 o
  -1  -7   5      112.15      125.25      8.10 o
   0  -7   5       28.81       12.30      7.69 o
   1  -7   5       56.94       59.15      6.05 o
   2  -7   5       60.75       74.74      7.97 o
   3  -7   5      277.31      292.92     20.31 o
   4  -7   5        5.38       10.30      4.96 o
   5  -7   5       92.85       97.34      7.42 o
   6  -7   5       29.55       19.63      6.89 o
   7  -7   5        0.58        5.99      5.35 o
   8  -7   5        4.81       -1.81      5.27 o
   9  -7   5       86.25       91.93     14.36 o
  10  -7   5        0.48        3.51      6.33 o
 -11  -6   5        0.86        8.59      6.17 o
 -10  -6   5        0.00        4.24      8.25 o
  -9  -6   5        3.46        0.04      5.38 o
  -8  -6   5       19.87       12.59      6.12 o
  -7  -6   5       21.66       15.73      4.75 o
  -6  -6   5        0.11       -1.14      2.29 o
  -5  -6   5       73.08       66.94      3.91 o
  -4  -6   5        5.49        1.82      2.61 o
  -3  -6   5       12.29       14.98      3.41 o
  -2  -6   5        9.53        7.48      4.64 o
  -1  -6   5       61.67       57.95      5.99 o
   0  -6   5      108.53      107.96      6.34 o
   1  -6   5      117.63      149.36      8.10 o
   2  -6   5       10.08       13.47      4.55 o
   3  -6   5       12.09       10.85      7.72 o
   4  -6   5       37.10       31.32      7.63 o
   5  -6   5       64.58       52.70      7.45 o
   6  -6   5       69.91       70.24      8.10 o
   7  -6   5       65.30       73.26      7.37 o
   8  -6   5       37.99       40.52      6.98 o
   9  -6   5        8.50       27.55      9.43 o
  10  -6   5        0.73       26.46     19.08 o
 -11  -5   5        0.00        6.98     10.44 o
 -10  -5   5        2.36        6.18      3.78 o
  -9  -5   5        6.10        3.09      3.04 o
  -8  -5   5       49.02       48.24     12.56 o
  -7  -5   5        8.98       11.64      4.89 o
  -6  -5   5       64.65       78.02      5.88 o
  -5  -5   5        1.16       -1.51      2.53 o
  -4  -5   5       48.87       66.40      5.13 o
  -3  -5   5       72.23       85.38      6.24 o
  -2  -5   5      152.85      158.39      7.50 o
  -1  -5   5      519.27      593.77     17.23 o
   0  -5   5      126.52      148.10      9.15 o
   1  -5   5       26.05       18.44      3.96 o
   2  -5   5        2.01        4.19      3.60 o
   3  -5   5       34.97       45.99     22.67 o
   4  -5   5       74.43       88.09      8.75 o
   5  -5   5       67.48       74.00      6.43 o
   6  -5   5       26.59       25.93      5.47 o
   7  -5   5       32.78       29.15      7.17 o
   8  -5   5        6.02        9.04      7.58 o
   9  -5   5       52.76       46.15      7.33 o
  10  -5   5       12.66       17.70      6.61 o
  11  -5   5        0.53        1.88      9.03 o
 -11  -4   5        0.58        7.04      5.49 o
 -10  -4   5        7.76        6.89      5.00 o
  -9  -4   5        2.70        1.48      3.52 o
  -8  -4   5        0.89        2.92      5.45 o
  -7  -4   5        1.09        1.15      2.65 o
  -6  -4   5       16.81       20.49      2.41 o
  -5  -4   5       69.69       68.28      3.91 o
  -4  -4   5       31.41       28.59      3.10 o
  -3  -4   5       12.99       11.45      2.53 o
  -2  -4   5     1310.84     1400.90     20.95 o
  -1  -4   5      466.51      516.16     10.39 o
   0  -4   5     1089.40     1137.96     20.33 o
   1  -4   5        9.84       24.63      3.83 o
   2  -4   5      183.91      179.19     13.24 o
   3  -4   5       75.85       77.47     10.89 o
   4  -4   5        0.02        5.24      5.72 o
   5  -4   5       41.46       49.52      6.78 o
   6  -4   5       65.64       84.08      6.74 o
   7  -4   5       36.35       39.86      5.90 o
   8  -4   5       14.66       13.27      5.41 o
   9  -4   5       12.97       16.53      6.90 o
  10  -4   5       59.24       73.00      8.45 o
  11  -4   5       12.43       12.49      6.84 o
 -11  -3   5       15.55       24.78      9.73 o
 -10  -3   5        0.13        0.29      3.50 o
  -9  -3   5        0.16       -2.21      3.01 o
  -8  -3   5       17.93       13.29      3.50 o
  -7  -3   5      235.78      235.67      9.92 o
  -6  -3   5      149.94      156.34      6.19 o
  -5  -3   5        4.62        5.06      3.14 o
  -4  -3   5       27.26       29.26      6.53 o
  -3  -3   5      450.23      460.39     11.11 o
  -2  -3   5       75.39       83.90      3.24 o
  -1  -3   5      617.83      633.50     10.04 o
   0  -3   5        1.32        7.25      3.42 o
   1  -3   5       59.74       62.67      6.62 o
   2  -3   5     1189.64     1323.54     26.39 o
   3  -3   5      950.25      985.22     19.04 o
   4  -3   5       70.46       89.16      5.62 o
   5  -3   5      112.91       98.60     17.06 o
   6  -3   5       28.12       29.02      6.47 o
   7  -3   5       10.00        6.94      4.65 o
   8  -3   5        0.89       -4.07      4.82 o
   9  -3   5       47.82       41.04      6.81 o
  10  -3   5       23.06       33.29      7.06 o
  11  -3   5        9.64        6.97      8.18 o
 -11  -2   5        4.02        6.24      3.95 o
 -10  -2   5        9.03        9.98      3.60 o
  -9  -2   5        3.78        9.49      5.14 o
  -8  -2   5       42.15       40.41      3.54 o
  -7  -2   5       26.54       31.72      3.40 o
  -6  -2   5        2.05       -0.20      2.01 o
  -5  -2   5      126.71      129.00      4.26 o
  -4  -2   5       95.82      101.57      3.31 o
  -3  -2   5        3.40        8.06      2.31 o
  -2  -2   5      215.57      200.84      4.23 o
  -1  -2   5        9.75       10.65      2.49 o
   0  -2   5      468.37      420.79      9.17 o
   1  -2   5     2040.67     2150.34     46.07 o
   2  -2   5      669.58      735.26     13.68 o
   3  -2   5        2.86        8.42      3.33 o
   4  -2   5     6368.25     6042.06    139.54 o
   5  -2   5      429.81      411.34     13.47 o
   6  -2   5        9.71       10.84      4.44 o
   7  -2   5      111.89      117.42     13.41 o
   8  -2   5       12.76        8.21      6.10 o
   9  -2   5        0.16        4.67      6.00 o
  10  -2   5       69.59       96.62     30.19 o
  11  -2   5       36.35       41.09      8.04 o
  12  -2   5        0.07       -1.32      6.37 o
 -11  -1   5        1.93        2.27      3.63 o
 -10  -1   5        0.45       10.10      7.33 o
  -9  -1   5       19.46       14.06      3.30 o
  -8  -1   5       18.54       16.88      3.00 o
  -7  -1   5       48.74       63.39      3.37 o
  -6  -1   5      226.55      250.79      5.82 o
  -5  -1   5       63.61       66.03      3.38 o
  -4  -1   5        1.26        0.00      1.52 o
  -3  -1   5      214.90      222.47      4.89 o
  -2  -1   5      170.37      178.45      3.26 o
  -1  -1   5      169.35      193.73      3.71 o
   0  -1   5      756.39      767.61     12.77 o
   1  -1   5       41.21       49.21      3.25 o
   2  -1   5       27.60       21.58      5.61 o
   3  -1   5     1910.03     1864.46     32.85 o
   4  -1   5     2665.51     2685.79    108.74 o
   5  -1   5        0.39        0.67      3.42 o
   6  -1   5      334.59      316.31     11.34 o
   7  -1   5       43.24       56.14      6.98 o
   8  -1   5       25.82       25.01      6.72 o
   9  -1   5      287.64      271.90     13.79 o
  10  -1   5      157.02      183.88     10.75 o
  11  -1   5        2.23       -2.16      8.08 o
  12  -1   5        6.10        9.33      7.08 o
 -11   0   5        0.37       14.13     15.15 o
 -10   0   5        2.73        4.72      3.68 o
  -9   0   5       27.58       33.53     16.16 o
  -8   0   5        6.05        4.17      3.56 o
  -7   0   5      142.69      153.56      4.33 o
  -6   0   5      754.64      770.89     12.80 o
  -5   0   5        0.82       -0.81      3.51 o
  -4   0   5       13.45       14.82      1.65 o
  -3   0   5      332.27      298.84      8.04 o
  -2   0   5      156.88      159.55      2.65 o
  -1   0   5      335.40      339.76      4.35 o
   0   0   5      684.46      700.47      8.05 o
   1   0   5      162.23      154.14      3.64 o
   2   0   5      209.47      224.79      5.59 o
   3   0   5     1220.77     1220.97     20.85 o
   4   0   5      918.54      881.85     16.44 o
   5   0   5        4.33       -0.43      3.58 o
   6   0   5       89.44       88.19      6.45 o
   7   0   5        4.54        3.53      4.49 o
   8   0   5      111.57      111.10     11.78 o
   9   0   5      263.74      303.69     25.53 o
  10   0   5       45.45       41.71      7.29 o
  11   0   5        8.02       10.64      6.48 o
  12   0   5        1.13       -3.65      7.84 o
 -10   1   5        0.35        5.29      7.91 o
  -9   1   5        6.39        2.63      4.24 o
  -8   1   5        6.39        5.85      3.49 o
  -7   1   5       22.34       14.65      5.22 o
  -6   1   5        3.08        4.11      1.75 o
  -5   1   5       35.22       39.03      3.87 o
  -4   1   5       44.46       61.58      4.61 o
  -3   1   5      132.38      132.69      2.18 o
  -2   1   5       19.33       41.01      7.98 o
  -1   1   5        3.98        3.04      1.36 o
   0   1   5      949.10      932.42      9.67 o
   1   1   5       31.52       34.79      2.67 o
   2   1   5      302.65      262.85      4.75 o
   3   1   5      851.15      880.93     14.80 o
   4   1   5      156.96      142.09      6.35 o
   5   1   5       68.52       73.68      8.42 o
   6   1   5      168.37      193.92      7.47 o
   7   1   5        3.24        5.80      4.03 o
   8   1   5        0.44        4.81      4.42 o
   9   1   5      136.85      148.10     16.10 o
  10   1   5        0.00        0.75      5.03 o
  11   1   5        7.77        5.77      5.89 o
  12   1   5       10.22       13.15      7.20 o
 -10   2   5        4.78        1.91      8.19 o
  -9   2   5       25.70       13.92      3.25 o
  -8   2   5       42.93       39.22      2.73 o
  -7   2   5        5.94        2.27      2.50 o
  -6   2   5      227.90      209.70      3.61 o
  -5   2   5      386.79      391.89      5.83 o
  -4   2   5        5.67        6.23      1.71 o
  -3   2   5       58.64       75.64     10.77 o
  -2   2   5      271.86      252.22     13.80 o
  -1   2   5     2112.29     2356.58     25.09 o
   0   2   5      379.60      379.06      5.08 o
   1   2   5      105.60      103.27      2.29 o
   2   2   5      144.60      146.11      7.17 o
   3   2   5       15.38       14.62      2.69 o
   4   2   5      412.03      466.72     10.94 o
   5   2   5       35.10       41.62      3.99 o
   6   2   5        2.18        7.64      3.60 o
   7   2   5        8.03        9.55      4.71 o
   8   2   5       58.90       61.12      6.57 o
   9   2   5       23.62       21.66      5.74 o
  10   2   5       16.22       16.40      6.21 o
  11   2   5        4.31        9.85      6.38 o
  12   2   5        1.53        8.50      6.97 o
 -10   3   5        0.25       -1.68      8.64 o
  -9   3   5        0.09        0.67     13.02 o
  -8   3   5       52.74       37.05      2.38 o
  -7   3   5       20.14       10.25      4.86 o
  -6   3   5     1926.20     1769.08     49.57 o
  -5   3   5      355.80      276.64      3.29 o
  -4   3   5      178.91      202.56     10.55 o
  -3   3   5       44.04       54.65      6.73 o
  -2   3   5       19.55       21.10      5.16 o
  -1   3   5      345.40      360.41      8.09 o
   0   3   5      187.47      200.52      3.76 o
   1   3   5      989.70      937.08     10.20 o
   2   3   5      183.94      184.58      4.03 o
   3   3   5     1886.49     1983.37     41.12 o
   4   3   5        0.72        5.89      2.03 o
   5   3   5        7.75       14.32      2.48 o
   6   3   5       25.87       28.01      4.24 o
   7   3   5       16.68       15.16      4.48 o
   8   3   5      143.17      170.78     17.73 o
   9   3   5        4.84        6.39      5.07 o
  10   3   5       18.03       25.83      8.04 o
  11   3   5        0.60        2.01      6.40 o
  12   3   5        8.73        2.82      8.00 o
  -9   4   5        5.03       17.51      9.99 o
  -8   4   5        0.00       -1.01      7.63 o
  -7   4   5      280.21      210.80     11.67 o
  -6   4   5       13.78       11.22      1.46 o
  -5   4   5        6.33       13.69      7.07 o
  -4   4   5      135.70      144.54     10.44 o
  -3   4   5      290.89      302.44     12.91 o
  -2   4   5       31.87       29.63      5.72 o
  -1   4   5        1.45       -2.92      6.85 o
   0   4   5      423.79      429.01      5.76 o
   1   4   5        4.19        5.55      1.35 o
   2   4   5     2728.11     2885.91     36.96 o
   3   4   5       41.39       45.30      2.90 o
   4   4   5      148.40      145.67      3.68 o
   5   4   5      168.65      183.45      7.24 o
   6   4   5       45.44       54.45      3.10 o
   7   4   5       33.38       30.22      2.98 o
   8   4   5       83.40       87.90     11.20 o
   9   4   5      195.28      210.50     11.17 o
  10   4   5       50.43       68.28      9.43 o
  11   4   5       20.61       21.33      7.34 o
  12   4   5        4.65       -4.37      9.76 o
  -9   5   5        1.53       -9.43     10.21 o
  -8   5   5        9.43        8.98      9.54 o
  -7   5   5       10.28       16.83      9.20 o
  -6   5   5       67.24       61.05     17.39 o
  -5   5   5      416.22      397.72     28.73 o
  -4   5   5      140.04      128.72     17.73 o
  -3   5   5        0.72        1.23      5.27 o
  -2   5   5       25.16       28.50      6.06 o
  -1   5   5        5.92       11.15      1.95 o
   0   5   5       75.85       73.45      1.61 o
   1   5   5      569.08      617.07      8.85 o
   2   5   5        0.14        4.92      1.53 o
   3   5   5       66.23       67.17      2.87 o
   4   5   5      642.94      664.12      9.52 o
   5   5   5       56.61       56.27      4.69 o
   6   5   5        4.59        5.01      2.16 o
   7   5   5       59.94       53.39      3.96 o
   8   5   5       71.01       71.60      4.96 o
   9   5   5       28.85       27.07      4.21 o
  10   5   5       31.54       34.10     10.77 o
  11   5   5        6.88        3.72      2.95 o
  12   5   5        8.08       13.03     15.94 o
  -9   6   5        2.38       -8.19     11.11 o
  -8   6   5        2.50        1.35      8.98 o
  -7   6   5        5.44       -0.90     13.58 o
  -6   6   5       24.13       29.18      9.76 o
  -5   6   5       72.60       65.31     10.55 o
  -4   6   5        0.41        1.80      6.51 o
  -3   6   5      101.27      106.61     16.16 o
  -2   6   5        7.75        5.16      5.61 o
  -1   6   5       19.94       21.75      2.51 o
   0   6   5       45.17       52.01      4.11 o
   1   6   5      227.70      214.34      4.15 o
   2   6   5       13.84       18.09      2.44 o
   3   6   5        2.67        5.01      1.79 o
   4   6   5       63.77       65.24      2.33 o
   5   6   5       21.55       18.61      4.02 o
   6   6   5       35.96       39.48      2.52 o
   7   6   5      141.12      153.97      9.71 o
   8   6   5       60.72       59.20      2.84 o
   9   6   5       61.15       46.24      3.23 o
  10   6   5      159.72      155.32     16.43 o
  11   6   5        0.38        1.43      6.07 o
  12   6   5        6.40        6.42      7.34 o
  -8   7   5        0.01        1.23      9.65 o
  -7   7   5        0.01       -1.91      9.09 o
  -6   7   5       48.66       51.17     11.90 o
  -5   7   5        1.08        2.02      7.74 o
  -4   7   5        1.40        8.08      7.52 o
  -3   7   5        1.15       10.10      7.07 o
  -2   7   5        2.96        1.42      1.57 o
  -1   7   5      386.03      363.47      6.01 o
   0   7   5       38.44       28.56      1.72 o
   1   7   5      401.95      415.47     12.53 o
   2   7   5       29.70       31.46      2.91 o
   3   7   5       14.33       13.93      2.69 o
   4   7   5        8.18        7.35      2.87 o
   5   7   5       63.53       58.81      3.13 o
   6   7   5        6.70        5.46      1.97 o
   7   7   5       24.15       19.88      6.21 o
   8   7   5       12.67        8.86      2.54 o
   9   7   5       54.43       50.93      9.08 o
  10   7   5      263.09      234.10     28.28 o
  11   7   5        0.21        7.74      9.65 o
  12   7   5        0.19       -5.50     10.66 o
  -7   8   5        5.85        2.47     10.10 o
  -6   8   5       12.81       32.66     11.67 o
  -5   8   5       40.72       39.84     11.11 o
  -4   8   5       55.25       83.83     11.67 o
  -3   8   5        0.00       -6.73      7.41 o
  -2   8   5       14.94       15.91      1.41 o
  -1   8   5      206.27      212.74      6.82 o
   0   8   5     1311.53     1288.85     17.28 o
   1   8   5       18.87       20.03      4.30 o
   2   8   5       35.74       37.05      2.63 o
   3   8   5       59.72       62.37      3.81 o
   4   8   5        3.18        8.42      2.74 o
   5   8   5      140.36      144.43      8.98 o
   6   8   5      186.17      174.51     10.55 o
   7   8   5        0.43       -8.08     10.44 o
   8   8   5       36.42       39.50      8.87 o
   9   8   5       75.24       50.28     17.17 o
  10   8   5        6.46        6.40      8.87 o
  11   8   5        0.58        2.58      9.31 o
  12   8   5       15.79       11.45     11.56 o
  -7   9   5       10.69       47.47     14.70 o
  -6   9   5       30.45       41.07     13.02 o
  -5   9   5       35.29       27.49     11.33 o
  -4   9   5        0.13        1.35      8.19 o
  -3   9   5        3.37        1.95      0.88 o
  -2   9   5       57.24       53.46      5.20 o
  -1   9   5      416.85      403.91      6.80 o
   0   9   5       52.89       44.99      5.08 o
   1   9   5       22.95       18.57      2.47 o
   2   9   5       37.23       47.59      6.38 o
   3   9   5       50.54       60.26      9.50 o
   4   9   5     1097.69     1019.40     21.77 o
   5   9   5        4.53        5.23      5.11 o
   6   9   5       78.89       88.09     14.70 o
   7   9   5      140.35      132.87     11.33 o
   8   9   5        0.37        3.48     11.78 o
   9   9   5       33.65       22.78      9.20 o
  10   9   5        0.10        7.52      9.09 o
  11   9   5       15.48       49.83     13.13 o
  -6  10   5        6.68        2.24     10.44 o
  -5  10   5        0.41        5.50      9.99 o
  -4  10   5       11.19       17.96     10.32 o
  -3  10   5        1.77        0.22      7.52 o
  -2  10   5       18.56       20.08      2.14 o
  -1  10   5        0.01       -0.43      1.63 o
   0  10   5        1.00       -0.50      2.37 o
   1  10   5       64.19       63.10      3.79 o
   2  10   5      148.88      151.97      4.75 o
   3  10   5      797.54      816.01     16.15 o
   4  10   5       41.82       40.43      3.71 o
   5  10   5        1.33        1.31      2.41 o
   6  10   5      168.99      169.46     11.90 o
   7  10   5        5.16       -3.25      6.51 o
   8  10   5       11.29       19.08      8.42 o
   9  10   5       10.50        5.16      8.42 o
  10  10   5        2.14        8.30      9.20 o
  11  10   5        0.75        3.70     10.10 o
  -5  11   5        3.69        4.83     10.89 o
  -4  11   5       33.25       34.12     12.23 o
  -3  11   5        2.88        4.71      8.87 o
  -2  11   5        0.41       -1.73      1.73 o
  -1  11   5       17.16       10.72      3.64 o
   0  11   5       15.38       11.81      2.66 o
   1  11   5      149.86      155.95      5.85 o
   2  11   5      183.57      174.50     13.36 o
   3  11   5       15.83       10.47      3.62 o
   4  11   5       13.14        9.06      3.63 o
   5  11   5       90.49       80.01      5.50 o
   6  11   5       23.21       34.29      5.98 o
   7  11   5        2.97        1.57      6.85 o
   8  11   5        0.01        1.01      7.18 o
   9  11   5        2.23        4.83     14.36 o
  10  11   5        8.03        7.74     10.10 o
  -2  12   5        5.15        5.84     14.81 o
  -1  12   5        0.25        0.03      2.34 o
   0  12   5       20.48       20.76      3.64 o
   1  12   5       24.85       24.07      5.94 o
   2  12   5       13.13        7.31      3.88 o
   3  12   5        4.87        3.23      3.47 o
   4  12   5        3.38        0.93      2.83 o
   5  12   5        2.95        2.29      3.11 o
   6  12   5       14.05       19.69     10.61 o
   7  12   5        0.62       37.43     36.14 o
   8  12   5        3.65        4.64      6.15 o
   9  12   5       12.10        4.71      8.47 o
   0  13   5        0.13       -0.36      4.03 o
   1  13   5       10.17       14.08      4.25 o
   2  13   5        3.88        7.00      3.73 o
   3  13   5       11.06        8.72      4.05 o
   4  13   5        4.42        5.53      4.11 o
   5  13   5        0.88        2.45      7.48 o
   6  13   5        0.30        4.91      7.04 o
   7  13   5        0.02        4.24      6.05 o
   8  13   5        5.79       18.22     11.33 o
   1  14   5       14.24       19.88      4.79 o
   2  14   5        4.02        1.52      4.17 o
   3  14   5       11.04       13.10     14.53 o
   4  14   5        2.53        0.94      3.69 o
   5  14   5        0.50       -1.51     12.46 o
   6  14   5        1.52       15.39     13.60 o
   7  14   5        0.11        9.83     12.74 o
   3  15   5        2.92       20.13     10.89 o
   4  15   5        6.42       15.17     16.05 o
  -4 -14   6        1.30       -1.57     17.96 o
  -3 -14   6        2.41        6.85     11.78 o
  -2 -14   6        0.23       -8.64     11.67 o
  -1 -14   6        0.59        8.05      7.87 o
   0 -14   6        0.08       -3.26      7.36 o
   1 -14   6        1.88       -5.04      8.94 o
   2 -14   6       25.70       23.62     10.53 o
  -6 -13   6        0.03        0.79     10.44 o
  -5 -13   6        6.56       21.43     20.76 o
  -4 -13   6       21.14       25.87      5.70 o
  -3 -13   6       14.85       29.74     12.68 o
  -2 -13   6       29.08       26.89     10.37 o
  -1 -13   6        7.32       15.06      9.52 o
   0 -13   6       23.87       37.54     10.44 o
   1 -13   6       15.01        7.47      7.29 o
   2 -13   6        7.14       -4.02      8.80 o
   3 -13   6        2.26       15.27     13.35 o
   4 -13   6       34.21       56.53     23.40 o
  -7 -12   6        0.97        9.74      9.54 o
  -6 -12   6        6.17        3.48     16.95 o
  -5 -12   6       11.84       15.42      8.14 o
  -4 -12   6        0.25       -1.21      5.94 o
  -3 -12   6       27.82       34.68     19.98 o
  -2 -12   6        5.91        1.51      6.23 o
  -1 -12   6       49.11       48.35      8.76 o
   0 -12   6        8.27       15.82      8.02 o
   1 -12   6       12.99       22.27      9.35 o
   2 -12   6        4.25        4.93      6.54 o
   3 -12   6        0.00        3.80      6.53 o
   4 -12   6        1.10        2.04      6.42 o
   5 -12   6        0.04        8.98     10.21 o
  -8 -11   6        0.43       -0.45      8.87 o
  -7 -11   6        7.67        4.64      6.58 o
  -6 -11   6        0.06       -1.57      8.75 o
  -5 -11   6        0.10        0.90      4.88 o
  -4 -11   6        7.30       19.50     11.05 o
  -3 -11   6        4.34       -1.12      8.30 o
  -2 -11   6      337.97      330.75     24.02 o
  -1 -11   6       17.22       23.45      7.18 o
   0 -11   6       30.53       27.93      9.15 o
   1 -11   6       30.58       31.10      7.41 o
   2 -11   6        0.00        3.98     13.97 o
   3 -11   6        0.00        9.07      8.09 o
   4 -11   6        0.23       -6.70      6.70 o
   5 -11   6        4.96        0.52      9.90 o
   6 -11   6        0.36       -4.50     10.83 o
  -9 -10   6        1.65       -1.16      6.23 o
  -8 -10   6        2.50        3.58      6.32 o
  -7 -10   6        8.33        4.57      6.09 o
  -6 -10   6        0.33        4.83      3.65 o
  -5 -10   6        2.41        5.81      4.38 o
  -4 -10   6        3.26        3.05      5.21 o
  -3 -10   6       39.35       39.96      7.13 o
  -2 -10   6      256.72      256.90     12.40 o
  -1 -10   6        6.01        8.21      5.91 o
   0 -10   6       21.51       29.08      8.08 o
   1 -10   6       31.16       17.67      6.51 o
   2 -10   6        0.40        4.97      6.92 o
   3 -10   6        7.08       26.87     12.40 o
   4 -10   6       25.90       18.41      6.69 o
   5 -10   6       13.17        9.12     11.84 o
   6 -10   6        7.53       20.03      7.14 o
   7 -10   6        0.42        6.27     10.32 o
  -9  -9   6       11.30       34.85      9.14 o
  -8  -9   6        0.00        7.55      6.45 o
  -7  -9   6       13.65       15.39      4.73 o
  -6  -9   6        0.50        2.70      7.80 o
  -5  -9   6        0.14        0.67      3.01 o
  -4  -9   6       17.52       22.12      5.95 o
  -3  -9   6        0.96        6.31      3.76 o
  -2  -9   6       99.66      114.49     10.29 o
  -1  -9   6      338.96      323.27     21.10 o
   0  -9   6      539.44      459.91     25.53 o
   1  -9   6      479.81      482.50     23.12 o
   2  -9   6       60.29       52.64      7.25 o
   3  -9   6      172.93      182.33     16.67 o
   4  -9   6       12.68       14.55      7.54 o
   5  -9   6       41.10       34.45      7.14 o
   6  -9   6       29.21       23.29      8.64 o
   7  -9   6        0.21        8.39      6.43 o
   8  -9   6        0.32       -2.47      6.34 o
 -10  -8   6       18.11       18.98     12.79 o
  -9  -8   6       15.80       19.73      8.24 o
  -8  -8   6       10.04       25.99      6.42 o
  -7  -8   6      190.43      185.12     21.09 o
  -6  -8   6       54.76       39.85      4.06 o
  -5  -8   6       57.04       59.36      6.37 o
  -4  -8   6       23.57       16.61      4.13 o
  -3  -8   6       37.49       54.40     11.26 o
  -2  -8   6       18.15       22.85      5.55 o
  -1  -8   6      232.23      243.87     22.28 o
   0  -8   6      390.13      370.49     14.93 o
   1  -8   6       46.05       52.05      6.84 o
   2  -8   6      140.52      153.54      9.37 o
   3  -8   6      145.33      149.58      9.21 o
   4  -8   6        6.41        9.04      9.12 o
   5  -8   6        6.55        5.28      5.39 o
   6  -8   6        1.66        7.59      6.96 o
   7  -8   6       17.33       16.97      8.14 o
   8  -8   6       56.51       75.52     19.41 o
   9  -8   6        0.02        5.59      8.16 o
 -10  -7   6        2.53        3.94      5.86 o
  -9  -7   6        0.17        9.95      5.79 o
  -8  -7   6        0.08       10.54      5.30 o
  -7  -7   6       19.18       16.17      3.43 o
  -6  -7   6      185.83      183.08     14.70 o
  -5  -7   6       13.19       13.51      8.87 o
  -4  -7   6       53.89       49.59     10.72 o
  -3  -7   6      104.37      110.76      5.66 o
  -2  -7   6      201.63      226.16     10.90 o
  -1  -7   6      310.79      315.85     12.06 o
   0  -7   6      524.61      518.70     16.62 o
   1  -7   6      534.15      500.09     16.86 o
   2  -7   6        9.21       13.64      6.52 o
   3  -7   6       75.92       80.21     11.97 o
   4  -7   6        1.50        1.48      4.60 o
   5  -7   6       59.71       48.90      8.19 o
   6  -7   6       50.66       39.35      8.21 o
   7  -7   6       83.72       90.73     12.40 o
   8  -7   6        3.55        9.57      8.14 o
   9  -7   6       10.24        5.67      6.37 o
 -10  -6   6        1.08        5.69     10.32 o
  -9  -6   6        0.12      -14.12     17.45 o
  -8  -6   6       48.49       44.76      6.18 o
  -7  -6   6       19.39       14.92      6.73 o
  -6  -6   6      216.00      202.32     10.35 o
  -5  -6   6       12.11       14.14      5.05 o
  -4  -6   6       26.79       28.63      5.11 o
  -3  -6   6      104.53       98.11      4.50 o
  -2  -6   6        4.02        5.15      5.93 o
  -1  -6   6      165.75      151.08      7.01 o
   0  -6   6      172.11      186.40      9.41 o
   1  -6   6       32.95       31.15      9.37 o
   2  -6   6       85.51       83.34     12.40 o
   3  -6   6      137.57      119.13     11.17 o
   4  -6   6       55.87       60.51     14.53 o
   5  -6   6       10.37        9.90      5.20 o
   6  -6   6      124.40      119.24      8.25 o
   7  -6   6       73.17       74.29      7.97 o
   8  -6   6       55.49       73.72     15.21 o
   9  -6   6      114.97      139.23     21.88 o
  10  -6   6        1.44       -6.96      6.96 o
 -10  -5   6        0.02        2.43      6.03 o
  -9  -5   6       28.32       31.64      5.78 o
  -8  -5   6        0.19       -4.32      4.32 o
  -7  -5   6       31.88       31.11      5.98 o
  -6  -5   6      161.74      159.40      5.11 o
  -5  -5   6        6.20        6.33      3.17 o
  -4  -5   6       28.15       26.15      4.72 o
  -3  -5   6      111.08      130.17     10.05 o
  -2  -5   6        1.88        2.39      2.55 o
  -1  -5   6      620.19      645.53     14.08 o
   0  -5   6       45.24       54.96      9.99 o
   1  -5   6       20.01       26.15      4.55 o
   2  -5   6        1.92        3.25      3.95 o
   3  -5   6       87.09       79.11      9.48 o
   4  -5   6        5.87        4.37      5.47 o
   5  -5   6      498.02      502.51     14.80 o
   6  -5   6       18.07        6.49      6.05 o
   7  -5   6      175.04      178.49     11.17 o
   8  -5   6       50.93       45.55      7.28 o
   9  -5   6       33.68       34.23     11.95 o
  10  -5   6       28.83       33.70      7.89 o
 -10  -4   6        1.26        4.95      3.62 o
  -9  -4   6        0.26       -0.41      3.02 o
  -8  -4   6       16.63       18.22      5.22 o
  -7  -4   6       55.16       57.48      6.06 o
  -6  -4   6       26.04       22.32      3.26 o
  -5  -4   6      120.25      125.34      5.43 o
  -4  -4   6        1.23       -3.51      3.51 o
  -3  -4   6      239.76      234.94      7.58 o
  -2  -4   6        1.37        2.16      2.29 o
  -1  -4   6      200.57      217.48      8.52 o
   0  -4   6       45.31       44.45      4.15 o
   1  -4   6       36.81       52.34      5.67 o
   2  -4   6       91.33      106.52      6.02 o
   3  -4   6      116.26      109.43      7.63 o
   4  -4   6        3.43       11.15     10.49 o
   5  -4   6      152.80      152.94      9.37 o
   6  -4   6      204.09      184.52     28.06 o
   7  -4   6       34.55       42.96     13.07 o
   8  -4   6       64.15       64.28      7.51 o
   9  -4   6       13.93       11.30      6.21 o
  10  -4   6        9.43        8.81      6.56 o
  11  -4   6        0.58        3.39      6.42 o
 -10  -3   6        1.64        1.69      3.41 o
  -9  -3   6        5.85       12.94      6.30 o
  -8  -3   6        1.06        0.61      2.72 o
  -7  -3   6       22.14       19.92      3.14 o
  -6  -3   6        6.87        6.46      2.66 o
  -5  -3   6       41.37       52.08      5.86 o
  -4  -3   6      115.44      125.32      5.29 o
  -3  -3   6      226.17      248.05      5.74 o
  -2  -3   6      158.92      170.41      4.72 o
  -1  -3   6      118.33      130.59      4.63 o
   0  -3   6      371.12      370.65      8.48 o
   1  -3   6      916.58      968.14     20.65 o
   2  -3   6        3.17        6.72      3.45 o
   3  -3   6       86.81       96.87     12.23 o
   4  -3   6      873.36      884.54     24.63 o
   5  -3   6       56.05       58.21      6.02 o
   6  -3   6        8.40       16.15      6.20 o
   7  -3   6        6.00        8.00      5.14 o
   8  -3   6        0.18        2.15      5.02 o
   9  -3   6        0.20        0.43      5.24 o
  10  -3   6       56.44       44.27      8.26 o
  11  -3   6       27.73       25.31      7.93 o
 -10  -2   6        9.82        9.64      5.07 o
  -9  -2   6       10.36        5.17      3.70 o
  -8  -2   6        2.94        2.64      2.69 o
  -7  -2   6      103.64      117.88      5.05 o
  -6  -2   6       45.66       50.02      3.62 o
  -5  -2   6      229.38      240.94      5.06 o
  -4  -2   6       99.60       92.91      4.78 o
  -3  -2   6       16.36        8.65      2.47 o
  -2  -2   6       82.03       94.15      6.88 o
  -1  -2   6       69.69       75.96      4.10 o
   0  -2   6      337.57      387.71      7.49 o
   1  -2   6      363.12      370.49      9.84 o
   2  -2   6      520.71      545.02     11.90 o
   3  -2   6       82.41       96.89      5.35 o
   4  -2   6     4294.44     3999.00     85.46 o
   5  -2   6       11.00       11.13      4.54 o
   6  -2   6      269.85      241.78      9.76 o
   7  -2   6      437.95      430.29     13.75 o
   8  -2   6        5.79        1.04      4.71 o
   9  -2   6      158.77      145.70      9.95 o
  10  -2   6       55.24       87.35      9.03 o
  11  -2   6        0.69       12.65      8.77 o
  12  -2   6        0.12       -3.29     11.66 o
 -10  -1   6        4.57        6.05      4.05 o
  -9  -1   6        2.68        0.98      3.17 o
  -8  -1   6       14.21       15.62      4.27 o
  -7  -1   6       22.03       18.08      2.63 o
  -6  -1   6      580.10      592.81     19.11 o
  -5  -1   6       30.07       33.89      5.54 o
  -4  -1   6       68.50       65.32      2.51 o
  -3  -1   6       16.22       14.05      4.03 o
  -2  -1   6       11.59       10.55      1.87 o
  -1  -1   6       64.28       55.65      4.62 o
   0  -1   6      559.70      567.90     14.01 o
   1  -1   6      883.61      933.65     14.19 o
   2  -1   6        0.91        4.55      2.78 o
   3  -1   6       70.90       83.31      5.87 o
   4  -1   6       91.69       97.51      9.93 o
   5  -1   6      437.77      441.89     13.39 o
   6  -1   6      238.78      259.98     10.44 o
   7  -1   6       44.87       42.74     10.38 o
   8  -1   6      189.26      172.15     12.01 o
   9  -1   6       67.61       71.79     18.74 o
  10  -1   6      194.08      218.90     11.91 o
  11  -1   6        8.03       19.39      9.31 o
  12  -1   6       23.03       16.35      9.37 o
 -10   0   6        0.81        2.33      3.88 o
  -9   0   6        0.49        4.92      4.15 o
  -8   0   6        0.87       -0.81      3.38 o
  -7   0   6        6.91        8.22      2.20 o
  -6   0   6       31.20       27.10      5.91 o
  -5   0   6      408.39      426.53      7.45 o
  -4   0   6        8.05        7.62      2.09 o
  -3   0   6        7.11       10.69      3.01 o
  -2   0   6        0.01        0.85      1.15 o
  -1   0   6       56.99       52.73      2.91 o
   0   0   6        0.16        2.22      1.75 o
   1   0   6        0.00       -1.32      1.86 o
   2   0   6      753.71      724.68     10.57 o
   3   0   6      864.90      803.02     17.56 o
   4   0   6        1.56       -2.49      3.12 o
   5   0   6        0.01        3.57      4.21 o
   6   0   6        8.96        9.77      4.47 o
   7   0   6       91.71      101.00      7.09 o
   8   0   6      119.01      133.21     10.34 o
   9   0   6       20.00       25.11      6.18 o
  10   0   6        6.78       20.56      6.74 o
  11   0   6       26.07       23.45      9.02 o
  12   0   6        2.02       -1.78      6.56 o
 -10   1   6        0.19        2.36     13.92 o
  -9   1   6        5.85        5.09      4.37 o
  -8   1   6       23.02       39.02      3.54 o
  -7   1   6        0.04       -1.75      1.75 o
  -6   1   6      314.44      301.29      6.63 o
  -5   1   6      313.25      311.37      9.98 o
  -4   1   6        5.93        3.91      1.15 o
  -3   1   6      234.74      211.87      8.26 o
  -2   1   6       33.89       31.39      2.76 o
  -1   1   6      540.04      557.47     12.02 o
   0   1   6      257.43      278.49      8.06 o
   1   1   6      538.26      543.36     16.18 o
   2   1   6      106.28      100.62      8.19 o
   3   1   6      621.68      678.12     12.21 o
   4   1   6      375.46      394.76     13.11 o
   5   1   6       46.42       50.78      4.66 o
   6   1   6      214.07      235.45     13.86 o
   7   1   6        6.07        7.65      4.49 o
   8   1   6      117.39      117.71      7.89 o
   9   1   6       73.11       83.03      7.69 o
  10   1   6        0.98       -4.85      5.71 o
  11   1   6        1.23       10.53      6.79 o
  12   1   6        0.19       11.97      7.60 o
 -10   2   6        2.00       -2.81      8.87 o
  -9   2   6       30.55       16.38      9.43 o
  -8   2   6        2.46        0.06      1.54 o
  -7   2   6       13.52        7.46      3.24 o
  -6   2   6        8.44       14.12      2.54 o
  -5   2   6        1.79        3.10      1.44 o
  -4   2   6        2.85       -0.55      3.42 o
  -3   2   6       54.62       46.64      4.72 o
  -2   2   6       33.20       29.52      4.28 o
  -1   2   6      860.60      855.14      9.27 o
   0   2   6       23.24       24.38      1.99 o
   1   2   6        3.73        2.12      1.60 o
   2   2   6      296.29      300.76      6.29 o
   3   2   6       28.82       26.75      2.85 o
   4   2   6       91.71       95.29      6.33 o
   5   2   6        0.53        1.70      3.77 o
   6   2   6        3.17        5.65      5.67 o
   7   2   6       35.05       50.03      5.95 o
   8   2   6        7.61       11.19      6.06 o
   9   2   6        3.22        4.66      5.11 o
  10   2   6       84.68       68.51     33.61 o
  11   2   6        2.37        5.42      6.34 o
  12   2   6        0.88       11.26      9.01 o
  -9   3   6        4.92       -0.45     13.80 o
  -8   3   6      186.01      168.45     15.49 o
  -7   3   6       25.02       15.04      5.11 o
  -6   3   6       59.40       70.25     10.10 o
  -5   3   6      241.57      204.92     13.47 o
  -4   3   6        4.51       -7.29     10.10 o
  -3   3   6      337.48      339.81     14.25 o
  -2   3   6        2.87       10.21      6.12 o
  -1   3   6       64.44       56.78      1.00 o
   0   3   6      493.56      484.88      6.60 o
   1   3   6      275.05      273.68      3.80 o
   2   3   6      127.23      142.66      3.36 o
   3   3   6      992.92      986.11     14.31 o
   4   3   6       49.94       49.54      2.94 o
   5   3   6      334.78      366.20      7.00 o
   6   3   6      322.18      338.01      9.05 o
   7   3   6       10.92       14.51      4.67 o
   8   3   6       84.66       95.13      7.28 o
   9   3   6       63.81       61.17     12.00 o
  10   3   6       31.39       30.35      6.96 o
  11   3   6        2.87       -0.09      6.98 o
  12   3   6        3.35        0.73      7.68 o
  -9   4   6        3.40       15.94     11.00 o
  -8   4   6       59.16       69.13     12.79 o
  -7   4   6        2.13       11.78      8.75 o
  -6   4   6      125.70      134.78     12.68 o
  -5   4   6      799.17      835.83     30.52 o
  -4   4   6       50.27       55.44      8.75 o
  -3   4   6       93.51      105.83      9.31 o
  -2   4   6      230.36      215.47     10.89 o
  -1   4   6        1.84        4.87      3.37 o
   0   4   6      291.61      278.74     11.37 o
   1   4   6       89.33       85.78      3.29 o
   2   4   6       12.61       13.10      2.01 o
   3   4   6      126.40      128.26      3.98 o
   4   4   6      339.96      338.63      6.16 o
   5   4   6      104.45       95.71      4.16 o
   6   4   6       79.28       96.05      6.25 o
   7   4   6       55.22       76.18      5.00 o
   8   4   6       18.92       20.40      3.24 o
   9   4   6       69.41       54.25     20.03 o
  10   4   6       34.19       27.60      7.09 o
  11   4   6       50.06       53.63     17.68 o
  12   4   6        1.17       10.44      7.46 o
  -9   5   6        5.62       16.83     11.56 o
  -8   5   6        1.81       12.34     10.44 o
  -7   5   6       13.38       22.22     16.95 o
  -6   5   6       14.70        5.61     13.13 o
  -5   5   6       55.16       40.29     15.71 o
  -4   5   6       24.12       23.79      8.30 o
  -3   5   6      183.53      186.18     12.01 o
  -2   5   6       60.85       53.42      7.52 o
  -1   5   6        5.25        1.91      4.83 o
   0   5   6      504.78      516.47     12.44 o
   1   5   6      187.56      182.57      5.53 o
   2   5   6      394.47      399.62      6.71 o
   3   5   6       93.16       96.72      3.42 o
   4   5   6      162.72      176.89      6.33 o
   5   5   6      577.35      547.26      9.16 o
   6   5   6      503.17      483.32      8.75 o
   7   5   6       38.98       35.17      3.17 o
   8   5   6      101.48       96.16      6.59 o
   9   5   6       16.95        7.62      2.92 o
  10   5   6        7.99       11.95      4.69 o
  11   5   6       69.21       67.15     26.38 o
  12   5   6        0.06       -2.82      7.10 o
  -8   6   6        2.51       19.53     19.30 o
  -7   6   6       10.36       30.64     11.33 o
  -6   6   6       43.62       33.78     10.66 o
  -5   6   6        0.15       -1.23      7.29 o
  -4   6   6        0.00        8.53      7.41 o
  -3   6   6       26.78       23.23     13.02 o
  -2   6   6       11.67       15.49      6.73 o
  -1   6   6        1.63        4.26      9.09 o
   0   6   6      209.41      218.58      4.06 o
   1   6   6      297.20      299.57      9.14 o
   2   6   6       53.03       54.66      3.15 o
   3   6   6       55.15       60.51      3.39 o
   4   6   6        6.75        1.98      1.96 o
   5   6   6       77.20       99.34      6.30 o
   6   6   6       16.28       14.90      3.28 o
   7   6   6        7.53        6.22      3.49 o
   8   6   6       12.78        7.88      3.38 o
   9   6   6       43.62       46.69      8.17 o
  10   6   6       72.88       70.85      7.60 o
  11   6   6       34.94       55.55     12.74 o
  12   6   6       16.55        8.46     10.38 o
  -8   7   6        0.01       -5.61     17.84 o
  -7   7   6        2.45       -1.91      9.54 o
  -6   7   6        0.79       -6.40      9.20 o
  -5   7   6        1.07        3.37      8.19 o
  -4   7   6       90.37       94.49     11.90 o
  -3   7   6       79.62       87.31     10.77 o
  -2   7   6        0.39        1.57      6.06 o
  -1   7   6       12.06       10.91      4.54 o
   0   7   6      433.11      466.10      6.66 o
   1   7   6      401.28      391.82      6.07 o
   2   7   6      200.63      204.29      5.54 o
   3   7   6        0.01        1.35      2.54 o
   4   7   6       74.32       76.93      4.41 o
   5   7   6      291.09      270.63      6.64 o
   6   7   6      192.67      190.24     18.32 o
   7   7   6       82.24       65.65      4.26 o
   8   7   6        6.49        6.09      2.04 o
   9   7   6      172.70      170.31     18.29 o
  10   7   6       14.75       18.78      6.98 o
  11   7   6       51.23       37.05     17.73 o
  12   7   6        1.02       -4.26     10.77 o
  -7   8   6        0.24        2.36     10.44 o
  -6   8   6        1.06        1.35      9.43 o
  -5   8   6        2.92       -1.23      8.53 o
  -4   8   6        0.30       -0.67      7.63 o
  -3   8   6        6.69        9.09      7.86 o
  -2   8   6        0.81        0.22      9.99 o
  -1   8   6       20.04       15.17      4.63 o
   0   8   6      125.47      139.22      3.10 o
   1   8   6       66.81       76.29      6.93 o
   2   8   6        8.24        8.22      2.51 o
   3   8   6       91.44      101.31     12.74 o
   4   8   6        5.76        5.61      5.67 o
   5   8   6      211.01      185.62     16.16 o
   6   8   6       46.62       40.29      7.29 o
   7   8   6       23.33       24.04      2.81 o
   8   8   6        1.79        6.51      7.41 o
   9   8   6        0.55       14.03      8.75 o
  10   8   6       67.64       52.18     12.01 o
  11   8   6        6.89        5.61      9.65 o
  12   8   6        0.09      -13.24     13.24 o
  -6   9   6        4.56        9.65     11.22 o
  -5   9   6       29.23       30.08     12.23 o
  -4   9   6        1.34        3.14      8.87 o
  -3   9   6        0.09        2.69      7.74 o
  -2   9   6       91.47      107.28     11.56 o
  -1   9   6        0.14        0.94      1.50 o
   0   9   6        3.63       10.24      2.27 o
   1   9   6      594.96      586.98     19.03 o
   2   9   6      408.20      427.79      7.77 o
   3   9   6      110.84      114.56      4.77 o
   4   9   6        7.89        9.54      3.15 o
   5   9   6       51.53       47.78      3.88 o
   6   9   6       71.46       77.77     14.03 o
   7   9   6      110.16      140.84     11.56 o
   8   9   6        0.86        4.94      7.29 o
   9   9   6       14.97       16.27      9.09 o
  10   9   6        6.59        8.98      9.54 o
  11   9   6        0.28        0.34      8.75 o
  -5  10   6        4.59       13.35     11.56 o
  -4  10   6        3.10       18.40     10.66 o
  -3  10   6        0.57        0.90      7.86 o
  -2  10   6        0.93        0.34      7.18 o
  -1  10   6       75.97       70.20      3.98 o
   0  10   6        6.83        7.20      2.02 o
   1  10   6      194.80      207.94      5.19 o
   2  10   6       17.93       18.49      4.46 o
   3  10   6       91.07       96.66      4.71 o
   4  10   6       37.05       48.16      6.96 o
   5  10   6       92.17      100.20      5.11 o
   6  10   6       97.89       79.45      9.09 o
   7  10   6        2.05       -3.48     11.11 o
   8  10   6       12.61        4.26      7.52 o
   9  10   6       12.90       10.89     14.70 o
  10  10   6       11.95       14.48     10.44 o
  11  10   6        0.67        5.27     17.96 o
  -4  11   6       29.07       20.76     12.01 o
  -3  11   6        0.10       -1.23      8.98 o
  -2  11   6        0.63        4.49      8.42 o
  -1  11   6        3.51        2.38      2.03 o
   0  11   6       61.02       70.67      4.09 o
   1  11   6       55.01       70.11      7.39 o
   2  11   6       55.69       64.82      4.53 o
   3  11   6      180.67      173.86      5.63 o
   4  11   6        5.22        2.00      2.80 o
   5  11   6       28.39       28.24      3.82 o
   6  11   6       49.48       40.31      8.64 o
   7  11   6       14.50       10.55      7.63 o
   8  11   6        0.22        9.20      8.42 o
   9  11   6       34.01       32.88     11.11 o
  10  11   6       21.31       15.15     11.00 o
  -1  12   6       13.85        7.63      8.64 o
   0  12   6        0.10       -0.69      2.37 o
   1  12   6      117.79      118.00      4.92 o
   2  12   6       37.64       34.18      4.09 o
   3  12   6       17.65       14.63      5.21 o
   4  12   6       99.52       99.38      5.83 o
   5  12   6       47.17       43.31      6.64 o
   6  12   6        3.56       15.37      7.10 o
   7  12   6        0.49       -1.52      5.35 o
   8  12   6        0.80        0.24      7.12 o
   9  12   6        5.18       -7.74      9.65 o
   1  13   6       15.47       13.27      3.98 o
   2  13   6        8.48        3.91      3.60 o
   3  13   6       34.10       47.95      6.08 o
   4  13   6        1.38        2.30      3.65 o
   5  13   6        0.33        7.23      4.98 o
   6  13   6        0.55       -2.66      6.70 o
   7  13   6       10.13       25.09     14.87 o
   8  13   6        0.16        8.50     11.50 o
   2  14   6        3.09        4.85      4.38 o
   3  14   6        0.98       -3.76      4.89 o
   4  14   6        4.38       13.13      4.51 o
   5  14   6       14.39       32.12     25.31 o
   6  14   6        0.01        0.51      6.49 o
  -3 -14   7        0.83        6.06     12.01 o
  -2 -14   7        1.66        9.65     12.46 o
  -1 -14   7        3.99       -1.04      7.37 o
   0 -14   7        0.91       12.14      8.62 o
  -5 -13   7        0.27       -1.12     10.55 o
  -4 -13   7        3.66       11.74      5.66 o
  -3 -13   7        1.17       12.23     11.78 o
  -2 -13   7       12.85       16.15      8.39 o
  -1 -13   7       15.61       14.17     12.40 o
   0 -13   7        8.94        3.17      7.45 o
   1 -13   7       19.37       17.77      8.44 o
   2 -13   7        6.32        5.47      8.97 o
   3 -13   7        0.21       -3.86      8.78 o
  -6 -12   7        1.87       18.07     12.01 o
  -5 -12   7        0.52        3.49      7.86 o
  -4 -12   7        3.55        7.18      7.09 o
  -3 -12   7       32.01       16.38     10.21 o
  -2 -12   7       86.34       94.30     10.36 o
  -1 -12   7       55.71       48.32     11.10 o
   0 -12   7        3.26       10.19      8.99 o
   1 -12   7       26.25       20.81     13.22 o
   2 -12   7        0.32        0.86      7.40 o
   3 -12   7        5.14        7.22      8.51 o
   4 -12   7        0.04        2.39      8.25 o
   5 -12   7       22.15       13.26      9.61 o
  -7 -11   7       14.60        5.72      9.54 o
  -6 -11   7        0.65       -0.67      9.20 o
  -5 -11   7        0.51        2.85      3.86 o
  -4 -11   7       14.02       18.85     11.22 o
  -3 -11   7        2.08       -0.79      4.59 o
  -2 -11   7       80.01       70.61     15.33 o
  -1 -11   7       12.67       12.43      8.59 o
   0 -11   7      146.59      168.38     16.67 o
   1 -11   7        5.66       -0.40      7.69 o
   2 -11   7        0.35        5.15      6.42 o
   3 -11   7        1.24       -5.66      8.21 o
   4 -11   7        0.03       -7.31      8.21 o
   5 -11   7        0.09       -0.86     10.47 o
   6 -11   7        7.53       13.27     13.19 o
  -8 -10   7        0.08        1.83      6.26 o
  -7 -10   7        0.67        0.59      5.62 o
  -6 -10   7       14.88       13.87      6.06 o
  -5 -10   7        1.92        4.49      7.91 o
  -4 -10   7       42.13       42.52      5.62 o
  -3 -10   7        2.19       -0.86      5.51 o
  -2 -10   7       15.58       13.45      7.97 o
  -1 -10   7      441.35      449.40     20.59 o
   0 -10   7        8.42       -3.32      7.86 o
   1 -10   7      142.48      135.98     19.41 o
   2 -10   7       14.02       26.08      8.90 o
   3 -10   7       16.72       15.88      6.93 o
   4 -10   7       20.71       12.71      8.14 o
   5 -10   7        3.84        7.64      8.10 o
   6 -10   7        7.76       28.00      7.97 o
   7 -10   7        1.43        1.46      8.30 o
  -9  -9   7        2.37       -6.87      6.87 o
  -8  -9   7       13.52       36.82      9.29 o
  -7  -9   7       13.48        6.27      3.21 o
  -6  -9   7        4.39        2.42      4.85 o
  -5  -9   7       19.40       20.22      4.50 o
  -4  -9   7       78.36       73.17      8.25 o
  -3  -9   7      101.67      102.43      5.96 o
  -2  -9   7      187.97      195.55     10.45 o
  -1  -9   7      229.98      252.80     11.98 o
   0  -9   7       17.09       13.30      5.96 o
   1  -9   7       40.15       41.71      8.98 o
   2  -9   7       34.09       29.00     10.44 o
   3  -9   7       17.73       17.65      6.47 o
   4  -9   7        9.33        9.42      7.52 o
   5  -9   7       11.02       12.22      6.74 o
   6  -9   7       12.65       16.11      8.60 o
   7  -9   7        5.23        8.96      6.98 o
   8  -9   7        0.02        2.98      6.90 o
  -9  -8   7       54.54       81.98     20.93 o
  -8  -8   7        0.15       14.31      6.10 o
  -7  -8   7        6.86        0.44      2.94 o
  -6  -8   7       17.36        8.07      3.66 o
  -5  -8   7        1.28        1.81      5.64 o
  -4  -8   7       89.81       94.81      6.03 o
  -3  -8   7      106.34      106.08      5.63 o
  -2  -8   7      190.47      178.82     11.40 o
  -1  -8   7       19.71       22.70      5.98 o
   0  -8   7      477.03      485.12     15.57 o
   1  -8   7      168.58      155.04      9.45 o
   2  -8   7       17.02       21.59      6.13 o
   3  -8   7       31.86       27.58      8.12 o
   4  -8   7        8.76        7.20      5.71 o
   5  -8   7       30.34       22.72      6.78 o
   6  -8   7        7.01       10.09      7.97 o
   7  -8   7        2.81        3.77     11.00 o
   8  -8   7        0.00        3.13      6.50 o
   9  -8   7        7.27        6.01      7.25 o
  -9  -7   7       28.00       56.22      7.64 o
  -8  -7   7        0.00        0.80      7.86 o
  -7  -7   7       19.62       27.43      3.79 o
  -6  -7   7       35.18       39.74      6.23 o
  -5  -7   7       26.82       27.92      6.90 o
  -4  -7   7        1.82       -3.61      3.61 o
  -3  -7   7       50.82       49.36      4.84 o
  -2  -7   7      181.75      188.67     10.51 o
  -1  -7   7      572.31      542.67     15.38 o
   0  -7   7      254.68      276.32     17.84 o
   1  -7   7        0.26        2.75      5.83 o
   2  -7   7       16.28        8.57      8.91 o
   3  -7   7       30.39       30.54      7.71 o
   4  -7   7       17.26       17.94      6.17 o
   5  -7   7       24.06       19.02      7.24 o
   6  -7   7       21.85       14.23      6.39 o
   7  -7   7        3.61        9.31      6.31 o
   8  -7   7       41.06       34.23      9.67 o
   9  -7   7        0.42       -4.60      8.55 o
 -10  -6   7       20.65       28.82     13.92 o
  -9  -6   7        2.34        4.40     12.91 o
  -8  -6   7       14.29       10.23      7.74 o
  -7  -6   7       14.26       18.19      7.25 o
  -6  -6   7      106.07      101.69     24.52 o
  -5  -6   7        0.88        6.42      3.61 o
  -4  -6   7       83.84       91.21      5.64 o
  -3  -6   7      257.04      249.55     10.23 o
  -2  -6   7      306.78      313.10      8.03 o
  -1  -6   7      396.44      386.62     13.82 o
   0  -6   7       74.42       67.14      6.15 o
   1  -6   7        2.42        1.52      5.61 o
   2  -6   7       14.40       13.77      7.07 o
   3  -6   7        3.31       -2.84      4.74 o
   4  -6   7      112.44       97.72      8.01 o
   5  -6   7       21.93       19.27      6.07 o
   6  -6   7       66.19       60.81      9.21 o
   7  -6   7       83.11       82.59      8.71 o
   8  -6   7       14.78       11.54      6.62 o
   9  -6   7        0.07        1.90      6.13 o
  10  -6   7       17.94       16.54      7.92 o
 -10  -5   7        0.94        8.22      6.80 o
  -9  -5   7        1.47       -4.18      8.59 o
  -8  -5   7        3.22       -2.44      5.03 o
  -7  -5   7        5.54        3.03      4.04 o
  -6  -5   7       18.27       16.99      3.21 o
  -5  -5   7       18.40       22.48      5.39 o
  -4  -5   7       32.39       42.89      7.63 o
  -3  -5   7        0.30       -2.83      2.83 o
  -2  -5   7       81.47       79.55      9.63 o
  -1  -5   7       44.99       50.93      4.16 o
   0  -5   7      283.09      301.46     23.29 o
   1  -5   7      104.22       91.86     11.50 o
   2  -5   7        6.29       12.02      4.74 o
   3  -5   7      185.47      181.23      8.91 o
   4  -5   7      289.08      261.82     10.71 o
   5  -5   7      119.73      119.16      9.43 o
   6  -5   7       49.17       49.04      6.94 o
   7  -5   7      155.52      174.00     12.30 o
   8  -5   7        1.82        4.36      6.79 o
   9  -5   7        0.17       -4.86      6.18 o
  10  -5   7        0.59        8.32      7.17 o
 -10  -4   7        4.80        9.85      7.59 o
  -9  -4   7       23.84       21.57      4.46 o
  -8  -4   7        6.81        9.17      4.44 o
  -7  -4   7        2.55       -0.85      2.77 o
  -6  -4   7       91.98      103.35     10.08 o
  -5  -4   7      110.33      103.67     13.58 o
  -4  -4   7      137.24      127.28      6.97 o
  -3  -4   7       25.70       39.42      4.61 o
  -2  -4   7       42.31       54.11      3.67 o
  -1  -4   7        3.09       12.13      3.34 o
   0  -4   7      465.85      434.38     10.94 o
   1  -4   7       12.82       12.82      5.04 o
   2  -4   7      163.04      173.95     12.01 o
   3  -4   7      610.94      636.66     16.33 o
   4  -4   7      470.71      466.25     23.96 o
   5  -4   7        7.40        7.01      5.08 o
   6  -4   7       18.56       20.56      7.36 o
   7  -4   7       25.05       30.82     12.79 o
   8  -4   7       87.95       92.51     21.21 o
   9  -4   7        1.23        5.99      7.77 o
  10  -4   7        3.18       -6.28      8.53 o
  11  -4   7        1.65       -3.33      7.04 o
 -10  -3   7        8.56       11.83      4.96 o
  -9  -3   7        1.33        5.88      3.77 o
  -8  -3   7       54.19       49.12      7.10 o
  -7  -3   7       33.70       44.59      9.27 o
  -6  -3   7        1.62       -0.30      2.30 o
  -5  -3   7        5.99        1.40      2.82 o
  -4  -3   7      128.32      122.68      8.30 o
  -3  -3   7       61.33       70.25      4.34 o
  -2  -3   7       77.32       84.55      4.53 o
  -1  -3   7      350.36      381.36      9.13 o
   0  -3   7      104.66      116.66      6.73 o
   1  -3   7        0.18       -0.63      6.23 o
   2  -3   7        2.83        3.67      3.57 o
   3  -3   7       28.14       35.37      6.68 o
   4  -3   7      141.91      142.24     12.74 o
   5  -3   7       58.40       57.39      8.53 o
   6  -3   7      509.82      463.97     14.90 o
   7  -3   7       41.94       48.39      8.21 o
   8  -3   7       89.43       68.37      8.10 o
   9  -3   7       27.58       34.55      7.54 o
  10  -3   7        0.00       -6.87      6.87 o
  11  -3   7        7.12       11.48      7.56 o
 -10  -2   7       13.07       10.47      7.12 o
  -9  -2   7       32.03       17.02      5.77 o
  -8  -2   7        5.15        3.38      3.01 o
  -7  -2   7        0.03        3.69      2.60 o
  -6  -2   7      134.51      131.35      9.24 o
  -5  -2   7      427.41      423.42      7.33 o
  -4  -2   7      106.48      110.98      4.30 o
  -3  -2   7      381.48      388.32      8.40 o
  -2  -2   7      149.03      155.53      4.24 o
  -1  -2   7      837.57      866.64     12.87 o
   0  -2   7      551.56      612.55     13.11 o
   1  -2   7      579.71      614.91     10.30 o
   2  -2   7        2.68        6.08      3.29 o
   3  -2   7       23.78       23.73      5.25 o
   4  -2   7       37.62       52.51      6.12 o
   5  -2   7      344.56      349.22     11.36 o
   6  -2   7      684.55      611.41     17.32 o
   7  -2   7      398.56      381.80     24.13 o
   8  -2   7      220.32      242.60     11.85 o
   9  -2   7        0.21        0.42      5.35 o
  10  -2   7        2.28        5.46      7.88 o
  11  -2   7        7.92       16.68      8.83 o
 -10  -1   7        1.17       14.36      8.64 o
  -9  -1   7       15.39       12.15      3.51 o
  -8  -1   7        0.20        0.05      3.91 o
  -7  -1   7       62.19       58.92      3.42 o
  -6  -1   7       58.13       61.36      3.58 o
  -5  -1   7       94.11      104.68      3.66 o
  -4  -1   7      422.15      420.64      9.97 o
  -3  -1   7       27.37       24.44      3.43 o
  -2  -1   7       42.82       48.14      2.70 o
  -1  -1   7     1073.71     1124.13     17.01 o
   0  -1   7      495.51      519.28     10.79 o
   1  -1   7       14.73       21.67      2.75 o
   2  -1   7        6.24        2.78      2.47 o
   3  -1   7      266.14      251.59      9.07 o
   4  -1   7      226.44      235.38      8.16 o
   5  -1   7      283.22      303.90     10.04 o
   6  -1   7       22.30       10.73      8.36 o
   7  -1   7      307.10      314.46     18.65 o
   8  -1   7      164.61      157.76     11.42 o
   9  -1   7       76.53       98.36     24.69 o
  10  -1   7       11.31       16.78      8.32 o
  11  -1   7        4.29       -3.40     12.68 o
  12  -1   7        0.50        2.99      8.96 o
 -10   0   7        1.33        0.45      7.74 o
  -9   0   7        0.01       14.14      8.64 o
  -8   0   7       12.20        7.41      2.68 o
  -7   0   7       14.03       10.58      2.48 o
  -6   0   7       31.55       29.86      5.64 o
  -5   0   7      435.44      447.40     11.26 o
  -4   0   7       40.74       37.31      2.64 o
  -3   0   7        3.64       -0.61      2.73 o
  -2   0   7      169.97      161.41      5.41 o
  -1   0   7      249.87      273.37     10.24 o
   0   0   7        7.68        8.71      2.47 o
   1   0   7       13.56       16.39      2.81 o
   2   0   7        0.00        2.08      2.24 o
   3   0   7        8.93       14.08      4.04 o
   4   0   7       17.02       15.34      3.83 o
   5   0   7       20.42       25.94      4.57 o
   6   0   7        4.33        3.92      4.27 o
   7   0   7      222.61      255.00     31.37 o
   8   0   7      566.90      602.47     22.78 o
   9   0   7       18.14       20.33      7.50 o
  10   0   7       12.71        8.83      6.40 o
  11   0   7       19.54       17.95      7.69 o
  12   0   7        3.68        4.95      7.28 o
  -9   1   7       19.69       23.79      9.99 o
  -8   1   7        8.55        5.14      2.32 o
  -7   1   7        0.75        1.04      2.33 o
  -6   1   7       67.54       64.25      4.27 o
  -5   1   7       69.22       78.34      3.06 o
  -4   1   7       16.09       19.20      1.80 o
  -3   1   7        0.85        0.52      1.09 o
  -2   1   7      100.39      108.24      8.52 o
  -1   1   7        8.02        5.12      2.66 o
   0   1   7      392.99      399.94      6.96 o
   1   1   7        7.00        7.03      2.82 o
   2   1   7      226.39      238.66      5.79 o
   3   1   7       17.29       34.55      9.15 o
   4   1   7        3.41        4.79      2.80 o
   5   1   7        5.90        5.34      6.06 o
   6   1   7       67.11       63.97      7.41 o
   7   1   7      371.75      356.35     14.11 o
   8   1   7       11.73       13.43      6.56 o
   9   1   7        1.44        5.71      5.54 o
  10   1   7       27.95       26.61      9.65 o
  11   1   7       27.44       27.73      8.00 o
  12   1   7        0.70       -0.35      8.09 o
  -9   2   7        0.16       -0.11      8.19 o
  -8   2   7        0.34       -7.41      8.75 o
  -7   2   7       45.09       37.28      6.19 o
  -6   2   7        1.04        0.58      0.85 o
  -5   2   7        2.52        0.11      5.95 o
  -4   2   7       69.93       49.71      8.42 o
  -3   2   7       12.99       22.40      4.68 o
  -2   2   7        0.00        1.21      1.49 o
  -1   2   7       97.99      113.58      2.15 o
   0   2   7      308.03      295.90      5.76 o
   1   2   7      953.66     1033.73     12.19 o
   2   2   7        5.78        4.69      1.99 o
   3   2   7       93.59       88.63      3.61 o
   4   2   7      158.62      184.36     11.95 o
   5   2   7       46.71       67.27     10.41 o
   6   2   7      238.65      221.79      8.59 o
   7   2   7        1.02        1.93      4.27 o
   8   2   7       47.50       67.25      7.74 o
   9   2   7       14.81       21.43      6.34 o
  10   2   7        1.39        5.68     11.95 o
  11   2   7        2.94        4.98      8.12 o
  12   2   7        0.17        7.92      7.55 o
  -9   3   7       34.21       24.46     11.67 o
  -8   3   7       41.46       42.20     11.56 o
  -7   3   7      107.86       69.80     11.90 o
  -6   3   7        0.43        9.54      7.74 o
  -5   3   7       87.57       93.03     10.66 o
  -4   3   7      438.56      486.15     30.52 o
  -3   3   7       60.53       63.74      8.42 o
  -2   3   7       43.12       58.47      8.91 o
  -1   3   7        2.17        1.70      0.90 o
   0   3   7      493.75      549.89      6.05 o
   1   3   7      140.17      157.10      3.47 o
   2   3   7      181.54      199.22      3.80 o
   3   3   7      129.11      152.20      4.10 o
   4   3   7      116.06      116.58      4.14 o
   5   3   7        0.07       -2.00      3.53 o
   6   3   7       66.39       72.10      5.06 o
   7   3   7      148.64      147.57      6.11 o
   8   3   7       24.58       19.21      5.54 o
   9   3   7        8.63        4.25      5.26 o
  10   3   7        3.96       13.46      6.45 o
  11   3   7       17.45        8.91      6.93 o
  12   3   7        2.96        8.89      9.99 o
  -8   4   7      206.58      200.54     18.85 o
  -7   4   7      211.00      259.01     18.74 o
  -6   4   7       12.01       19.19      9.09 o
  -5   4   7       59.52       74.85     10.55 o
  -4   4   7       11.39       13.80      7.41 o
  -3   4   7      192.13      186.18     12.12 o
  -2   4   7      222.03      243.07     13.24 o
  -1   4   7      282.46      258.79     10.94 o
   0   4   7        0.95        1.27      1.53 o
   1   4   7      291.02      294.50      4.21 o
   2   4   7       34.85       45.29      2.98 o
   3   4   7      201.18      193.36      5.53 o
   4   4   7       17.96       20.29      3.05 o
   5   4   7       17.24       18.65      4.47 o
   6   4   7      114.46      122.05      8.21 o
   7   4   7       66.95       73.11      8.82 o
   8   4   7       77.52       84.30     11.01 o
   9   4   7       37.53       32.25      4.54 o
  10   4   7        0.00        3.82      4.58 o
  11   4   7        7.71       14.67      7.25 o
  12   4   7       24.46       26.35      8.60 o
  -8   5   7       26.38       25.25     19.98 o
  -7   5   7       21.33       21.10     17.84 o
  -6   5   7        0.44       -4.38     14.25 o
  -5   5   7        5.69       -3.14     12.57 o
  -4   5   7        0.02       -5.27      7.41 o
  -3   5   7      302.75      266.42     15.26 o
  -2   5   7      109.62      133.32     10.55 o
  -1   5   7       26.60       23.01      6.85 o
   0   5   7      371.79      427.16      7.54 o
   1   5   7      345.45      353.84      8.31 o
   2   5   7        0.09        1.06      1.65 o
   3   5   7       13.94       16.33      2.28 o
   4   5   7       15.31       20.88      3.04 o
   5   5   7        1.50       -2.00      2.42 o
   6   5   7       17.85       20.88      3.52 o
   7   5   7      102.05      102.10      6.63 o
   8   5   7       58.03       57.92      5.22 o
   9   5   7       15.46       10.93      5.15 o
  10   5   7       53.73       49.14     14.41 o
  11   5   7       52.86       53.65      9.68 o
  12   5   7        8.37       -3.83      8.19 o
  -8   6   7        9.36       21.88     12.79 o
  -7   6   7        1.48       -1.23      9.20 o
  -6   6   7        0.67      -10.21     10.21 o
  -5   6   7        4.99        2.13      7.97 o
  -4   6   7      155.47      129.06     13.47 o
  -3   6   7        9.12       12.68     12.79 o
  -2   6   7        1.93        4.83      6.40 o
  -1   6   7      335.21      340.48     23.90 o
   0   6   7      218.45      217.23      3.95 o
   1   6   7      217.16      211.90      4.73 o
   2   6   7       24.54       34.01      3.26 o
   3   6   7       70.78       68.76      2.90 o
   4   6   7      112.78      113.35      4.02 o
   5   6   7       15.66       12.07      2.74 o
   6   6   7      111.50       97.36      6.31 o
   7   6   7       20.99       26.10      4.60 o
   8   6   7        0.02        3.60      2.71 o
   9   6   7        9.89        9.32      3.06 o
  10   6   7        0.94        3.71      4.12 o
  11   6   7       26.10       29.70      8.61 o
  12   6   7       87.88       95.25     11.85 o
  -7   7   7        0.53       -0.22      9.65 o
  -6   7   7        3.51        2.92      9.43 o
  -5   7   7        0.60       -6.06      9.09 o
  -4   7   7        1.00       -5.16      8.19 o
  -3   7   7        1.96        7.18      7.74 o
  -2   7   7       18.12       21.43      8.19 o
  -1   7   7       37.76       38.16      8.08 o
   0   7   7       20.56       23.86      1.67 o
   1   7   7        2.32       -0.89      2.03 o
   2   7   7      430.73      446.83     10.86 o
   3   7   7       16.08       18.32      3.10 o
   4   7   7        0.36        4.35      2.42 o
   5   7   7        5.41        3.08      2.50 o
   6   7   7        5.89       -0.99      3.33 o
   7   7   7       96.09       72.03      4.45 o
   8   7   7       91.76       85.69      6.18 o
   9   7   7       30.36       29.46      6.34 o
  10   7   7        3.03        7.18      4.10 o
  11   7   7       48.77       62.71      9.68 o
  12   7   7        0.72       -4.49      7.78 o
  -6   8   7        0.01        9.99     11.33 o
  -5   8   7       27.18       26.26     11.33 o
  -4   8   7        7.28        0.34      7.86 o
  -3   8   7       21.53       25.70      9.54 o
  -2   8   7       87.04      131.08     20.09 o
  -1   8   7        5.48        6.40      6.62 o
   0   8   7      125.75      117.32      3.13 o
   1   8   7      695.64      649.89     11.48 o
   2   8   7      207.52      202.29     10.25 o
   3   8   7       27.50       17.15      5.63 o
   4   8   7        9.18        8.94      6.96 o
   5   8   7       13.58       18.88      6.68 o
   6   8   7       33.81       32.97      4.98 o
   7   8   7       86.19       80.12      4.34 o
   8   8   7       29.75       29.94      3.28 o
   9   8   7       20.61       11.27      3.03 o
  10   8   7       29.85       21.10     10.21 o
  11   8   7        0.59       -6.51     10.21 o
  -6   9   7        0.00        1.35     10.77 o
  -5   9   7        7.50        7.74     11.00 o
  -4   9   7        0.12       -0.90      8.64 o
  -3   9   7       12.32       10.21      9.20 o
  -2   9   7       10.10        1.46      7.41 o
  -1   9   7       24.53       19.98      8.08 o
   0   9   7       38.52       49.17      5.27 o
   1   9   7      273.22      272.80      8.59 o
   2   9   7       31.43       25.96      4.06 o
   3   9   7        9.00        9.98      2.67 o
   4   9   7       35.99       42.73      8.75 o
   5   9   7        5.32        9.31      5.72 o
   6   9   7      101.28      103.36     15.26 o
   7   9   7       14.73        8.42      7.18 o
   8   9   7       42.01       33.22      9.54 o
   9   9   7       23.53        0.45     12.46 o
  10   9   7       15.01        5.95      9.31 o
  11   9   7        1.01       -7.29     10.55 o
  -5  10   7        1.86        8.53     11.78 o
  -4  10   7       14.50       15.94     11.56 o
  -3  10   7        0.20        8.53      9.54 o
  -2  10   7        1.39        3.48      8.19 o
  -1  10   7       16.12       20.09     14.48 o
   0  10   7       62.72       66.96      4.29 o
   1  10   7        5.72        5.09      3.19 o
   2  10   7      269.14      275.48      7.87 o
   3  10   7        2.47       -1.59      2.90 o
   4  10   7        3.12        5.67      2.84 o
   5  10   7        1.87       -1.17      3.15 o
   6  10   7       35.26       33.44      7.74 o
   7  10   7      107.96       99.54     17.84 o
   8  10   7        9.91        1.12      7.52 o
   9  10   7       16.36       18.52      9.88 o
  10  10   7        0.40       -3.37     15.15 o
  -3  11   7        2.77       -6.73     10.21 o
  -2  11   7       22.80       25.36     10.77 o
  -1  11   7       22.68       17.73     15.49 o
   0  11   7       52.70       53.96      6.18 o
   1  11   7      311.65      318.88     10.03 o
   2  11   7      103.31      107.92      4.93 o
   3  11   7        1.49        6.61      5.45 o
   4  11   7        7.21        6.31      3.07 o
   5  11   7        0.54       -3.41      3.41 o
   6  11   7        1.14       10.66      6.96 o
   7  11   7       11.15       12.23      8.08 o
   8  11   7        9.85       15.71     15.04 o
   9  11   7        0.12       -5.84      9.20 o
  10  11   7        6.71       13.80     10.89 o
   0  12   7      135.47      147.68     14.70 o
   1  12   7       80.03       82.65      5.04 o
   2  12   7       22.22       25.33      4.02 o
   3  12   7        0.18        0.06      3.16 o
   4  12   7        0.62       -0.26      3.33 o
   5  12   7        0.04       -1.11      3.15 o
   6  12   7        1.38       -3.10      8.36 o
   7  12   7        2.89       14.99      6.23 o
   8  12   7       11.06        6.17      8.64 o
   9  12   7       23.02       16.72     10.89 o
   2  13   7        5.59        3.68      4.26 o
   3  13   7       40.67       47.32      7.34 o
   4  13   7       10.56        9.85      4.25 o
   5  13   7        3.86        9.65      3.80 o
   6  13   7        0.67       11.87      9.81 o
   7  13   7        0.45        9.83     15.43 o
   3  14   7        5.69       -1.90      3.56 o
   4  14   7        1.41        9.63      7.59 o
   5  14   7        4.10       24.70      6.17 o
  -4 -13   8        4.16       10.81      7.13 o
  -3 -13   8        5.52       17.28      6.81 o
  -2 -13   8        1.35        0.62      8.66 o
  -1 -13   8        0.80       -2.40      7.64 o
   0 -13   8        1.50       18.33     11.04 o
   1 -13   8       10.55        8.61      8.37 o
   2 -13   8        1.03        8.67      8.34 o
  -6 -12   8       11.65        5.95     11.33 o
  -5 -12   8        7.90       19.30     12.34 o
  -4 -12   8       14.52       22.74      6.18 o
  -3 -12   8        0.53       -1.89     13.69 o
  -2 -12   8        7.80        3.80      7.20 o
  -1 -12   8        3.19       10.19      7.53 o
   0 -12   8       75.35       77.97     11.84 o
   1 -12   8       50.48       87.48     37.31 o
   2 -12   8        0.42       -8.17      8.87 o
   3 -12   8        1.04        0.25      6.73 o
   4 -12   8        0.48        2.16      8.89 o
  -7 -11   8        4.04        8.80     10.61 o
  -6 -11   8       17.62       25.59     19.86 o
  -5 -11   8        0.36        4.68      9.31 o
  -4 -11   8       10.08       14.55     13.24 o
  -3 -11   8        5.30        0.62      4.16 o
  -2 -11   8        3.12       -0.41      6.14 o
  -1 -11   8       55.30       53.44     11.45 o
   0 -11   8      230.57      240.06     13.93 o
   1 -11   8        2.99        5.68      6.87 o
   2 -11   8        0.00        3.41      6.84 o
   3 -11   8        4.37       -1.84      8.36 o
   4 -11   8       32.92       29.90      8.71 o
   5 -11   8        0.46       -0.86      6.82 o
  -7 -10   8        1.00        9.40      6.87 o
  -6 -10   8        0.23        3.06      3.95 o
  -5 -10   8        0.10       -1.66      4.36 o
  -4 -10   8        0.21       11.30      9.20 o
  -3 -10   8       15.31       22.82      5.02 o
  -2 -10   8        0.65        6.06      4.48 o
  -1 -10   8       10.93       12.16      6.94 o
   0 -10   8        9.22        5.14      9.60 o
   1 -10   8       14.35       17.19     11.67 o
   2 -10   8        2.19        2.40     10.67 o
   3 -10   8        4.72        7.26      6.78 o
   4 -10   8        0.63        5.17      6.73 o
   5 -10   8        1.20        8.09      7.13 o
   6 -10   8        6.10        4.26      7.06 o
   7 -10   8       14.45       14.48     11.67 o
  -8  -9   8        3.80       11.44      6.72 o
  -7  -9   8        0.00       -4.16      4.16 o
  -6  -9   8        0.12       -4.28      5.57 o
  -5  -9   8        7.00        3.22      4.23 o
  -4  -9   8       31.21       24.30      5.22 o
  -3  -9   8       27.87       21.29      5.64 o
  -2  -9   8       50.38       49.19      5.51 o
  -1  -9   8        0.48       -0.19      6.34 o
   0  -9   8       21.07       23.74      8.16 o
   1  -9   8        3.52       10.43      8.42 o
   2  -9   8        0.25        0.30      5.50 o
   3  -9   8        7.59        8.83      6.46 o
   4  -9   8        3.58       -0.48      7.04 o
   5  -9   8       57.34       51.53      8.72 o
   6  -9   8        8.54       -4.51      8.20 o
   7  -9   8        2.43        0.67      6.58 o
  -8  -8   8        0.09       10.00      6.51 o
  -7  -8   8       11.87       20.97     10.21 o
  -6  -8   8        1.97        6.76      4.04 o
  -5  -8   8        1.91       -1.03      4.40 o
  -4  -8   8       68.22       72.19      9.76 o
  -3  -8   8        0.22        1.92      3.61 o
  -2  -8   8      140.39      137.62     16.25 o
  -1  -8   8      635.27      571.95     27.72 o
   0  -8   8       25.48       26.89     12.01 o
   1  -8   8      123.14      114.06      9.03 o
   2  -8   8       91.38       91.19      8.50 o
   3  -8   8       43.58       42.41      7.45 o
   4  -8   8       12.73        9.83      6.35 o
   5  -8   8       89.86      101.29      9.64 o
   6  -8   8        8.17       14.77      7.02 o
   7  -8   8        1.23        4.45      6.70 o
   8  -8   8        0.49       -3.08      7.02 o
  -9  -7   8       15.72       43.12      8.70 o
  -8  -7   8        0.98       20.74      8.87 o
  -7  -7   8        6.11        9.23      4.51 o
  -6  -7   8        8.44        7.17      5.46 o
  -5  -7   8       45.10       33.76      6.58 o
  -4  -7   8        9.47       10.17      5.61 o
  -3  -7   8       76.29       80.65      6.34 o
  -2  -7   8      639.59      608.00     13.54 o
  -1  -7   8        4.09       -2.24      4.72 o
   0  -7   8       63.71       58.43      6.93 o
   1  -7   8       21.11       18.87      7.35 o
   2  -7   8        1.89        1.66      6.25 o
   3  -7   8       12.31       17.13      6.14 o
   4  -7   8        2.57        8.38      5.87 o
   5  -7   8       30.59       33.42      9.60 o
   6  -7   8       67.83       89.72      9.32 o
   7  -7   8       32.67       29.60      9.47 o
   8  -7   8        0.02        9.58      7.22 o
   9  -7   8        0.26       -5.76      7.33 o
  -9  -6   8        0.93       14.82      8.30 o
  -8  -6   8       13.31       20.08      5.65 o
  -7  -6   8        0.67        1.04      3.48 o
  -6  -6   8       28.02       28.94      5.56 o
  -5  -6   8       13.00       10.13      4.13 o
  -4  -6   8        5.16       14.37      4.36 o
  -3  -6   8      449.33      437.77     11.15 o
  -2  -6   8       23.79       33.36      4.98 o
  -1  -6   8      423.90      396.91     11.16 o
   0  -6   8        0.26        3.39      4.55 o
   1  -6   8      342.31      321.56     14.31 o
   2  -6   8       67.58       79.08      7.48 o
   3  -6   8       25.34       18.84      7.46 o
   4  -6   8       45.56       47.13      7.14 o
   5  -6   8       10.30        6.73      9.52 o
   6  -6   8       49.84       50.26      9.58 o
   7  -6   8       16.68       25.03      7.34 o
   8  -6   8        9.62       10.80     10.77 o
   9  -6   8        2.59       18.03      8.81 o
  -9  -5   8        9.11       22.45      6.95 o
  -8  -5   8        0.00        7.84      5.91 o
  -7  -5   8        0.26        0.37      2.95 o
  -6  -5   8       12.11        7.33      5.78 o
  -5  -5   8        7.44        3.16      3.67 o
  -4  -5   8      113.58      105.02      6.12 o
  -3  -5   8        8.57        6.47      3.59 o
  -2  -5   8       58.70       60.36      4.46 o
  -1  -5   8        4.64        6.08      3.42 o
   0  -5   8      220.64      245.55     14.25 o
   1  -5   8       93.27      117.18     21.94 o
   2  -5   8      350.28      322.06     13.58 o
   3  -5   8       15.56       14.51      5.47 o
   4  -5   8      195.66      170.47     19.36 o
   5  -5   8      327.72      283.56     12.02 o
   6  -5   8       23.02       22.86      6.66 o
   7  -5   8      108.11      128.84     29.01 o
   8  -5   8        6.86       -0.76      6.84 o
   9  -5   8        0.51       -6.02      6.68 o
  10  -5   8        0.30       -6.23      7.29 o
  -9  -4   8       10.22        2.73      4.14 o
  -8  -4   8        0.87       -0.43      4.18 o
  -7  -4   8       10.53        7.23      4.26 o
  -6  -4   8        7.73        7.97      3.44 o
  -5  -4   8       14.64       24.87      5.13 o
  -4  -4   8       81.54       81.58      5.44 o
  -3  -4   8        4.61        6.98      3.38 o
  -2  -4   8       44.99       45.29      6.92 o
  -1  -4   8        9.44        8.40      3.16 o
   0  -4   8       82.47       88.15      5.45 o
   1  -4   8      300.16      296.18     11.90 o
   2  -4   8        2.84        1.95      4.12 o
   3  -4   8      311.40      276.78     14.14 o
   4  -4   8        4.99        8.92      5.32 o
   5  -4   8      257.95      257.17     11.39 o
   6  -4   8        7.68        3.97      6.85 o
   7  -4   8       96.69      118.84     11.51 o
   8  -4   8       13.58        4.91      7.41 o
   9  -4   8        0.38        2.03      7.66 o
  10  -4   8        4.62        8.51      9.02 o
  -9  -3   8       18.54       11.57      4.36 o
  -8  -3   8       10.26        9.87      3.99 o
  -7  -3   8       13.39       12.73      6.47 o
  -6  -3   8       59.79       58.69      3.53 o
  -5  -3   8       30.84       27.42      4.13 o
  -4  -3   8       58.70       63.63      5.60 o
  -3  -3   8       94.76       96.76      4.15 o
  -2  -3   8       84.74       87.71      4.67 o
  -1  -3   8       71.91       74.37      7.98 o
   0  -3   8        1.69        2.67      3.81 o
   1  -3   8       45.42       54.58      4.80 o
   2  -3   8       73.33       73.96      7.12 o
   3  -3   8       10.59        4.32      4.21 o
   4  -3   8      196.62      197.93     10.82 o
   5  -3   8      116.26      114.28      8.19 o
   6  -3   8     2436.01     2366.02     62.06 o
   7  -3   8        1.12        4.14      9.48 o
   8  -3   8       54.13       74.53     13.35 o
   9  -3   8       69.64       86.09     18.52 o
  10  -3   8        0.07        2.10     11.00 o
  11  -3   8        0.00        8.87      9.59 o
  -9  -2   8       24.81       18.60      5.32 o
  -8  -2   8        1.71        5.36      2.97 o
  -7  -2   8       24.26       28.52      4.73 o
  -6  -2   8        3.38        7.83      2.37 o
  -5  -2   8        4.81        5.17      2.72 o
  -4  -2   8      365.65      372.74      8.09 o
  -3  -2   8       32.43       36.32      6.07 o
  -2  -2   8        8.78       10.31      2.56 o
  -1  -2   8       73.29       92.59      8.15 o
   0  -2   8      124.15      126.29      4.75 o
   1  -2   8       86.17       89.68      6.69 o
   2  -2   8       29.51       49.97      6.02 o
   3  -2   8      195.21      208.88     13.24 o
   4  -2   8       22.22       16.10      5.71 o
   5  -2   8      206.26      205.55      9.51 o
   6  -2   8       70.25       77.36      7.23 o
   7  -2   8       59.82       80.08      8.19 o
   8  -2   8        1.08       -2.56      7.10 o
   9  -2   8       57.07       55.06      8.60 o
  10  -2   8        9.17        1.96      6.53 o
  11  -2   8        0.74        0.31      8.87 o
  -9  -1   8        7.90       30.52     15.94 o
  -8  -1   8        1.88        7.06      8.33 o
  -7  -1   8       25.05       18.41      4.81 o
  -6  -1   8       19.22       21.54      3.04 o
  -5  -1   8        4.05        0.55      2.66 o
  -4  -1   8      511.69      493.12     14.39 o
  -3  -1   8       17.59       19.54      2.91 o
  -2  -1   8      143.78      158.48      3.91 o
  -1  -1   8      321.08      324.32      6.26 o
   0  -1   8        9.85        9.35      3.02 o
   1  -1   8      216.46      236.16      7.44 o
   2  -1   8      188.32      179.24      6.36 o
   3  -1   8       41.70       38.20      5.54 o
   4  -1   8       62.11       60.27     13.19 o
   5  -1   8        0.03        6.13      4.49 o
   6  -1   8       82.81       55.93      7.31 o
   7  -1   8      152.36      158.52      9.61 o
   8  -1   8      219.07      226.08     16.89 o
   9  -1   8       14.21       17.38      6.74 o
  10  -1   8        2.02       11.18      6.95 o
  11  -1   8        0.09        5.20      8.98 o
  -9   0   8        0.02       31.76     10.32 o
  -8   0   8        0.25       -8.87      8.87 o
  -7   0   8        0.89        3.80      2.99 o
  -6   0   8        1.26       -0.13      1.89 o
  -5   0   8       18.41       13.86      4.00 o
  -4   0   8       42.00       49.43      4.13 o
  -3   0   8       64.92       79.02      4.90 o
  -2   0   8      133.06      121.43      3.54 o
  -1   0   8      226.75      224.49      4.37 o
   0   0   8      107.26      129.02      4.74 o
   1   0   8       22.14       19.26      3.19 o
   2   0   8      367.39      364.06      8.01 o
   3   0   8       16.02        8.71      3.41 o
   4   0   8        0.84        2.45      4.88 o
   5   0   8        0.71        1.08      5.78 o
   6   0   8     1005.12      937.77     25.51 o
   7   0   8      277.88      267.85     11.25 o
   8   0   8       29.92       32.08      6.64 o
   9   0   8        1.03        3.44      5.73 o
  10   0   8       84.18       89.93     15.60 o
  11   0   8       56.57       75.48     13.02 o
  12   0   8        1.23        5.23      9.16 o
  -9   1   8        2.26        7.52      9.65 o
  -8   1   8        6.05       30.08     10.21 o
  -7   1   8        0.67        0.73      1.98 o
  -6   1   8       17.53       18.19      2.20 o
  -5   1   8       17.16       18.31      3.06 o
  -4   1   8      167.30      170.78      5.46 o
  -3   1   8       27.97       23.00      6.04 o
  -2   1   8        1.38        1.49      2.09 o
  -1   1   8        2.71        6.17      2.24 o
   0   1   8       78.18       84.68      6.38 o
   1   1   8     1369.47     1432.98     21.55 o
   2   1   8        9.36        8.51      2.98 o
   3   1   8        4.41       11.85      3.24 o
   4   1   8        3.20        6.98      3.30 o
   5   1   8      374.87      363.68     14.48 o
   6   1   8      267.86      267.31     12.05 o
   7   1   8       45.79       40.70      6.17 o
   8   1   8      117.48      144.85      9.00 o
   9   1   8        1.63        7.72      5.99 o
  10   1   8        0.86        4.27     10.10 o
  11   1   8        3.77       -1.43     13.86 o
  12   1   8        8.47        4.98     10.61 o
  -9   2   8        4.79       79.12     23.34 o
  -8   2   8        8.64        9.09     15.94 o
  -7   2   8        3.22       -1.46     13.35 o
  -6   2   8        2.35        1.57     12.12 o
  -5   2   8       24.70       20.65      8.19 o
  -4   2   8      113.70      138.03     11.78 o
  -3   2   8       18.14       24.43      6.11 o
  -2   2   8       60.11       59.02      2.36 o
  -1   2   8       43.41       45.67      2.85 o
   0   2   8        1.01        2.24      2.77 o
   1   2   8       62.07       59.26      4.41 o
   2   2   8      437.63      444.02      9.62 o
   3   2   8       84.04       72.63      3.78 o
   4   2   8      310.37      342.17     14.20 o
   5   2   8       21.41       24.54      3.65 o
   6   2   8       12.33        7.54      4.35 o
   7   2   8      127.15      143.86     15.32 o
   8   2   8       15.34        9.92      6.66 o
   9   2   8       27.04       34.39     14.25 o
  10   2   8       13.59       14.72     10.49 o
  11   2   8       32.00       24.51     18.52 o
  12   2   8        2.66        7.61      8.47 o
  -8   3   8        4.53       11.67     10.55 o
  -7   3   8        4.84        3.59      8.87 o
  -6   3   8        0.64       -5.05      8.30 o
  -5   3   8        5.54        6.96      7.74 o
  -4   3   8       14.08       11.45     12.79 o
  -3   3   8      100.54      113.19      7.58 o
  -2   3   8      175.56      189.43     10.05 o
  -1   3   8      278.47      304.87      4.36 o
   0   3   8       40.82       44.72      3.16 o
   1   3   8        0.43       -1.55      1.55 o
   2   3   8        8.95        7.84      2.80 o
   3   3   8       97.94      115.53      5.94 o
   4   3   8        4.59        9.24      2.77 o
   5   3   8       20.87       29.11      4.11 o
   6   3   8      200.41      191.77      8.71 o
   7   3   8      187.34      188.17     21.91 o
   8   3   8       45.17       40.22      5.15 o
   9   3   8       20.36       23.47      9.99 o
  10   3   8       26.34       48.84     21.32 o
  11   3   8        0.93        7.35      7.05 o
  12   3   8        0.68        5.26      9.03 o
  -8   4   8        9.15        3.59     10.44 o
  -7   4   8       30.94       50.61     12.79 o
  -6   4   8        1.47       11.33      9.43 o
  -5   4   8        6.63        8.19      8.53 o
  -4   4   8        6.75       16.16      8.19 o
  -3   4   8      456.11      446.98     20.20 o
  -2   4   8       53.52       60.33     15.37 o
  -1   4   8       67.86       71.54     21.38 o
   0   4   8        0.26        0.26      1.88 o
   1   4   8       41.62       39.12      2.06 o
   2   4   8       86.17       87.97      4.60 o
   3   4   8        4.10        6.25      2.73 o
   4   4   8      108.96      123.20      5.11 o
   5   4   8      162.29      144.18      5.06 o
   6   4   8      124.16      140.26      5.47 o
   7   4   8        0.42        2.40      3.53 o
   8   4   8        1.64        2.91      3.24 o
   9   4   8       12.99        9.71      3.91 o
  10   4   8        0.43        3.35      3.78 o
  11   4   8        7.00        6.70      5.04 o
  12   4   8        0.07       -1.66      4.48 o
  -7   5   8       26.25       36.70     12.46 o
  -6   5   8        0.04        9.88      9.54 o
  -5   5   8        1.13        6.85      8.53 o
  -4   5   8       55.51       86.41     19.86 o
  -3   5   8        7.64       16.95      8.30 o
  -2   5   8      153.81      190.44     13.02 o
  -1   5   8       19.03       13.06      5.72 o
   0   5   8       34.13       31.38      2.60 o
   1   5   8        3.31        4.40      1.51 o
   2   5   8        0.32        0.41      1.66 o
   3   5   8       43.02       47.03      4.73 o
   4   5   8       11.99       17.21      3.00 o
   5   5   8       92.73       94.61      4.76 o
   6   5   8        6.37        0.29      3.18 o
   7   5   8       88.69       82.16      5.73 o
   8   5   8      106.67       93.22      5.23 o
   9   5   8       42.69       49.75     12.39 o
  10   5   8       12.90       12.14      4.47 o
  11   5   8        0.51       -2.59      3.77 o
  12   5   8       51.00       78.19     11.42 o
  -7   6   8        3.33       13.13     11.56 o
  -6   6   8        5.67        0.22      8.75 o
  -5   6   8        1.02       -5.72      8.98 o
  -4   6   8       33.81       29.74     10.32 o
  -3   6   8       24.72       39.61     16.16 o
  -2   6   8      217.36      240.38     14.93 o
  -1   6   8       13.87       29.07     13.47 o
   0   6   8       85.89       88.47      4.71 o
   1   6   8        5.07        4.31      2.79 o
   2   6   8      158.17      149.41      5.14 o
   3   6   8      664.15      687.25     11.14 o
   4   6   8       42.80       48.55      4.86 o
   5   6   8       21.36       19.26      3.49 o
   6   6   8       54.16       67.08      9.53 o
   7   6   8      125.86      109.87      7.25 o
   8   6   8       24.35       12.06      3.65 o
   9   6   8       11.61        8.16      3.60 o
  10   6   8        2.39       -0.98      8.46 o
  11   6   8       38.72       51.47      9.60 o
  12   6   8       28.63       38.48     10.00 o
  -6   7   8        6.97       18.07     11.78 o
  -5   7   8       16.00       17.96     10.89 o
  -4   7   8        5.74       11.11      9.43 o
  -3   7   8       40.63       43.88     10.44 o
  -2   7   8        2.49       -0.67     11.78 o
  -1   7   8       27.81       16.61      7.97 o
   0   7   8       31.72       32.31      1.47 o
   1   7   8       98.46       98.02      6.76 o
   2   7   8      687.40      721.55     13.13 o
   3   7   8        8.97       14.74      2.96 o
   4   7   8       58.43       60.79      4.63 o
   5   7   8       14.89       14.30      3.00 o
   6   7   8       16.59       15.71      3.52 o
   7   7   8      114.33      113.72      6.20 o
   8   7   8       14.34       13.00      3.29 o
   9   7   8       16.92       18.68      4.70 o
  10   7   8        1.11       -2.81      9.63 o
  11   7   8        7.83        1.19     19.92 o
  -6   8   8       11.18       26.04     13.80 o
  -5   8   8        0.03       -7.97     10.89 o
  -4   8   8        0.17        4.26      9.31 o
  -3   8   8        0.01       -5.16      8.75 o
  -2   8   8        2.11        6.85      8.19 o
  -1   8   8        2.08        7.97      7.74 o
   0   8   8       32.94       35.89      1.67 o
   1   8   8      275.42      283.76      5.18 o
   2   8   8        0.22        4.08      2.92 o
   3   8   8      373.43      371.50     11.50 o
   4   8   8        9.60       11.81      2.98 o
   5   8   8      146.08      121.39     10.16 o
   6   8   8       44.23       40.84      4.34 o
   7   8   8       60.46       41.89      4.87 o
   8   8   8       45.55       68.95     11.36 o
   9   8   8       28.64       27.36      4.28 o
  10   8   8        3.95        3.59      6.35 o
  11   8   8        0.65       14.01      9.37 o
  -5   9   8        1.04        5.16     11.22 o
  -4   9   8       28.20       26.15     12.12 o
  -3   9   8        7.49        3.93      9.20 o
  -2   9   8       10.46       11.11      9.09 o
  -1   9   8        0.06        2.58     12.68 o
   0   9   8       20.55       19.28      5.16 o
   1   9   8       55.15       59.71      2.83 o
   2   9   8        0.00        0.17      3.13 o
   3   9   8       70.16       71.29      4.93 o
   4   9   8       98.59       93.92     13.30 o
   5   9   8        1.27        3.37      9.09 o
   6   9   8       18.59       16.72     11.67 o
   7   9   8       24.55       31.87      8.42 o
   8   9   8      102.05       94.38     12.01 o
   9   9   8        2.90       13.02      9.20 o
  10   9   8        1.07       27.72     11.22 o
  -4  10   8        0.37        7.63     11.22 o
  -3  10   8        1.28        0.56      8.98 o
  -2  10   8       20.33       13.35      9.88 o
  -1  10   8        0.99        2.24     13.24 o
   0  10   8       44.70       47.25     10.32 o
   1  10   8        6.51        5.44      3.52 o
   2  10   8        4.10        1.12      2.84 o
   3  10   8        5.42        4.10      3.82 o
   4  10   8       13.76       13.85      3.30 o
   5  10   8       18.36       15.79      4.60 o
   6  10   8        8.92       11.33      7.07 o
   7  10   8       27.15       17.17      8.19 o
   8  10   8       38.49       26.37      9.88 o
   9  10   8        0.76       -1.12      8.19 o
  10  10   8        0.08       12.34     10.21 o
  -1  11   8       98.17      128.05     14.70 o
   0  11   8       97.46       80.01     12.12 o
   1  11   8        8.09        4.76      2.34 o
   2  11   8        6.41       11.83      3.58 o
   3  11   8       18.64       21.40      3.53 o
   4  11   8       21.60       12.68      3.95 o
   5  11   8       14.70        8.84      3.48 o
   6  11   8        1.12       10.10      7.18 o
   7  11   8        0.05        3.59      7.52 o
   8  11   8        7.44        9.76      9.09 o
   9  11   8        1.61       -1.12      8.53 o
   2  12   8        6.54        6.75      3.53 o
   3  12   8       32.42       33.28      5.62 o
   4  12   8        0.55        7.39      4.01 o
   5  12   8        0.41        6.27      4.05 o
   6  12   8       13.58       13.95      7.07 o
   7  12   8       20.35       33.90      8.70 o
   8  12   8       26.51       22.44     10.66 o
   2  13   8        2.80        4.26      7.52 o
   3  13   8        3.19       12.04      4.42 o
   4  13   8        1.91       -2.33      3.53 o
   5  13   8        1.88        8.08      4.61 o
   6  13   8       39.84       43.27     12.96 o
   7  13   8       16.85       61.50     12.34 o
  -2 -13   9        6.27       13.92      7.41 o
  -1 -13   9        4.77        3.24      8.16 o
   0 -13   9        1.65        2.93     13.50 o
  -4 -12   9       23.08       39.45      8.21 o
  -3 -12   9       16.02       41.67      7.84 o
  -2 -12   9        0.06        6.44      9.69 o
  -1 -12   9       23.30       19.91      9.64 o
   0 -12   9      199.45      211.52     15.11 o
   1 -12   9        9.47       -1.80      7.51 o
   2 -12   9       24.02       19.67      8.96 o
   3 -12   9        8.52        3.83      8.00 o
  -6 -11   9        0.10       -0.67      9.76 o
  -5 -11   9        3.85       13.93      5.53 o
  -4 -11   9        3.61       10.98      5.88 o
  -3 -11   9        8.50        8.13      6.26 o
  -2 -11   9        7.59        5.22      5.14 o
  -1 -11   9        7.80        3.91      9.37 o
   0 -11   9       27.10       16.14     17.84 o
   1 -11   9       88.01       79.27     10.56 o
   2 -11   9       10.53       -3.33      7.17 o
   3 -11   9        5.84        1.26      8.85 o
   4 -11   9        6.13        1.69      7.36 o
   5 -11   9       18.28       41.29     16.78 o
  -6 -10   9        1.63       11.21      7.58 o
  -5 -10   9        0.85        6.62      5.67 o
  -4 -10   9        0.01        5.35     17.84 o
  -3 -10   9        0.89       -1.51      5.01 o
  -2 -10   9       39.85       33.09      6.44 o
  -1 -10   9        9.77       15.62      7.25 o
   0 -10   9       42.95       44.18     13.69 o
   1 -10   9       51.08       53.38     14.25 o
   2 -10   9        6.76        4.29      9.88 o
   3 -10   9        4.25       10.88      7.57 o
   4 -10   9       26.11       22.00     10.72 o
   5 -10   9        0.15        8.15      7.73 o
   6 -10   9       16.79       17.60      8.65 o
  -7  -9   9        0.16       -0.94      5.27 o
  -6  -9   9        5.28        0.44      5.67 o
  -5  -9   9       16.30        6.03      4.89 o
  -4  -9   9        8.20       23.42      8.92 o
  -3  -9   9       27.41       29.13      5.25 o
  -2  -9   9       57.98       71.39     19.18 o
  -1  -9   9       62.74       65.43      8.61 o
   0  -9   9       84.09       93.37      9.37 o
   1  -9   9       13.46       13.31     10.16 o
   2  -9   9        2.28        4.48     13.13 o
   3  -9   9        0.12        1.31      6.09 o
   4  -9   9        1.64       -0.75      8.92 o
   5  -9   9       60.99       68.99     10.11 o
   6  -9   9        9.37       16.09      9.99 o
   7  -9   9       15.93       10.00      8.53 o
  -8  -8   9        2.71       10.01     16.83 o
  -7  -8   9        0.05       -2.40      5.54 o
  -6  -8   9        3.24        6.57     11.45 o
  -5  -8   9       33.48       25.40      5.42 o
  -4  -8   9       99.86      104.30      7.65 o
  -3  -8   9       88.53       99.18      9.01 o
  -2  -8   9        8.13        8.58      4.88 o
  -1  -8   9        0.00        4.23      7.23 o
   0  -8   9       30.72       21.42      6.90 o
   1  -8   9       22.21       19.75      6.66 o
   2  -8   9       24.83       28.72      7.45 o
   3  -8   9        1.43        4.19      7.53 o
   4  -8   9       14.50       10.81      6.93 o
   5  -8   9        5.33       12.31      7.22 o
   6  -8   9        6.89        6.55      7.80 o
   7  -8   9        1.26       -3.07      8.63 o
   8  -8   9        1.22        3.41      7.50 o
  -8  -7   9        2.12       -0.06      6.66 o
  -7  -7   9        0.01       -2.64      3.88 o
  -6  -7   9        0.75        9.87      8.81 o
  -5  -7   9       20.40       20.08      6.74 o
  -4  -7   9      485.91      458.13     14.36 o
  -3  -7   9       21.39       15.19      5.43 o
  -2  -7   9      189.43      189.91     11.78 o
  -1  -7   9       11.51        9.53      6.80 o
   0  -7   9        0.00        8.03      5.35 o
   1  -7   9       84.76       92.17      8.27 o
   2  -7   9       48.58       50.28      7.40 o
   3  -7   9       17.60        6.27      6.02 o
   4  -7   9       34.41       32.76      7.38 o
   5  -7   9       28.00       16.55      8.82 o
   6  -7   9        1.01       -2.89      6.39 o
   7  -7   9        0.28       -1.53      6.58 o
   8  -7   9        1.58        0.30      6.62 o
  -8  -6   9        3.23        0.43      4.62 o
  -7  -6   9       34.58       28.21      6.25 o
  -6  -6   9        0.01        5.06      4.40 o
  -5  -6   9       13.86        9.55      4.63 o
  -4  -6   9       49.38       61.23      7.74 o
  -3  -6   9      410.17      411.54     11.39 o
  -2  -6   9      114.83      115.16      7.30 o
  -1  -6   9       74.22       75.73      9.76 o
   0  -6   9       44.27       39.62     15.69 o
   1  -6   9      105.34      103.68      9.45 o
   2  -6   9        3.68        4.64      6.51 o
   3  -6   9       31.25       24.41      7.75 o
   4  -6   9       57.07       50.83      9.23 o
   5  -6   9       18.45       17.52      6.62 o
   6  -6   9       67.42       90.80     10.10 o
   7  -6   9        0.93        6.80      6.86 o
   8  -6   9        5.18       11.36      9.09 o
   9  -6   9        1.04        2.72      9.81 o
  -8  -5   9        0.00       -0.11     11.05 o
  -7  -5   9        1.44        0.13      3.44 o
  -6  -5   9       11.77        5.13      3.88 o
  -5  -5   9        3.94        5.71      4.20 o
  -4  -5   9       31.54       37.02      5.89 o
  -3  -5   9      208.12      219.44      9.06 o
  -2  -5   9       55.59       56.01      4.68 o
  -1  -5   9       77.33       79.37      5.84 o
   0  -5   9        1.68        2.29      3.56 o
   1  -5   9       29.64       21.94      7.02 o
   2  -5   9        0.56       -3.91      6.28 o
   3  -5   9       38.05       21.23     12.68 o
   4  -5   9        9.49        7.81      6.73 o
   5  -5   9       41.43       27.15      6.86 o
   6  -5   9        0.10        6.35      7.52 o
   7  -5   9        6.04        0.97      9.37 o
   8  -5   9        7.81        7.39      6.96 o
   9  -5   9        2.49       -2.04      7.41 o
  10  -5   9        3.93        6.17      9.14 o
  -9  -4   9        8.38       11.65      5.11 o
  -8  -4   9        8.45       24.77      6.34 o
  -7  -4   9        4.23        4.25      3.95 o
  -6  -4   9       16.60       18.48      3.67 o
  -5  -4   9       30.95       42.20      8.48 o
  -4  -4   9       25.41       24.66     10.21 o
  -3  -4   9       14.97       18.45      4.00 o
  -2  -4   9        3.28        3.27      3.04 o
  -1  -4   9       39.28       44.81      7.44 o
   0  -4   9       97.30      101.22      5.52 o
   1  -4   9        3.76       -0.29      3.69 o
   2  -4   9      207.02      190.46      9.26 o
   3  -4   9      302.54      297.19     13.44 o
   4  -4   9       90.02       98.91     25.25 o
   5  -4   9      545.73      521.97     23.57 o
   6  -4   9      443.80      375.70     17.69 o
   7  -4   9       17.30       21.51      8.68 o
   8  -4   9       51.76       50.26      8.91 o
   9  -4   9        0.69        1.56      6.53 o
  10  -4   9        4.40        7.29      7.84 o
  -9  -3   9       13.52        2.03      6.53 o
  -8  -3   9       27.46       41.38     10.33 o
  -7  -3   9       12.82       13.40      7.52 o
  -6  -3   9        0.47        3.39      3.26 o
  -5  -3   9       14.28       18.61      7.41 o
  -4  -3   9       57.03       54.11      8.14 o
  -3  -3   9      129.84      147.74      5.91 o
  -2  -3   9        5.97        0.50      3.42 o
  -1  -3   9       28.92       41.26      8.16 o
   0  -3   9        0.46        0.98      2.93 o
   1  -3   9      234.87      242.32      8.14 o
   2  -3   9      316.96      316.92     10.75 o
   3  -3   9      121.90      138.62      7.93 o
   4  -3   9       99.22       94.03      8.87 o
   5  -3   9       17.35       18.38      5.82 o
   6  -3   9       80.99       64.30      7.85 o
   7  -3   9       33.91       30.77     17.34 o
   8  -3   9      101.20       97.54     15.21 o
   9  -3   9       95.34      102.36     10.78 o
  10  -3   9        0.64       11.27      9.61 o
  -9  -2   9        0.31        7.07      8.42 o
  -8  -2   9        2.38        9.20      5.85 o
  -7  -2   9        0.00        0.76      2.68 o
  -6  -2   9       17.49       21.32      4.55 o
  -5  -2   9       18.42       16.13      2.63 o
  -4  -2   9      732.14      711.16     24.52 o
  -3  -2   9       66.57       76.54      9.50 o
  -2  -2   9       70.78       75.36      4.16 o
  -1  -2   9       43.76       43.15      5.04 o
   0  -2   9        0.99       -1.80      3.20 o
   1  -2   9      375.93      386.97     13.38 o
   2  -2   9       10.68        6.67      4.35 o
   3  -2   9        3.39       12.23      6.68 o
   4  -2   9       57.34       61.46      6.42 o
   5  -2   9        2.86        6.69      5.95 o
   6  -2   9       14.00       15.45      5.73 o
   7  -2   9       38.85       33.99     11.48 o
   8  -2   9        7.65       14.15      6.61 o
   9  -2   9       11.68       16.44      7.48 o
  10  -2   9       46.52       37.72      9.04 o
  11  -2   9        4.40        2.83      7.45 o
  -9  -1   9        0.08        2.58      8.19 o
  -8  -1   9        6.21       27.27      9.43 o
  -7  -1   9       25.20       21.57      6.04 o
  -6  -1   9        6.36        9.43      6.38 o
  -5  -1   9        2.49        4.80      2.08 o
  -4  -1   9       10.81       13.86      3.01 o
  -3  -1   9      858.30      900.26     18.91 o
  -2  -1   9       14.26       12.88      2.92 o
  -1  -1   9       86.58       98.06      8.30 o
   0  -1   9       27.57       28.01      3.08 o
   1  -1   9        0.33       -2.77      2.77 o
   2  -1   9       61.19       68.44      7.48 o
   3  -1   9        1.51        1.97      3.14 o
   4  -1   9       61.52       66.21      9.03 o
   5  -1   9      248.63      209.11     11.43 o
   6  -1   9      484.53      495.37     18.53 o
   7  -1   9      115.81      101.87     11.11 o
   8  -1   9        2.33       -0.80      8.42 o
   9  -1   9       18.89       12.43      7.01 o
  10  -1   9        0.45       -3.03      8.03 o
  11  -1   9        4.70        7.05      9.06 o
  -8   0   9        2.06      -16.16     16.16 o
  -7   0   9        8.10       11.22     14.36 o
  -6   0   9       49.05       52.34      3.98 o
  -5   0   9        0.31       -1.00      1.90 o
  -4   0   9      123.87      125.24      8.18 o
  -3   0   9      198.31      225.85     13.03 o
  -2   0   9      227.96      227.70      5.09 o
  -1   0   9      161.99      162.98      4.22 o
   0   0   9        2.13       -1.15      2.59 o
   1   0   9      218.61      211.57      5.61 o
   2   0   9      405.32      383.53     16.15 o
   3   0   9        6.26        3.52      3.85 o
   4   0   9       27.25       27.69      7.45 o
   5   0   9      440.76      450.57     19.70 o
   6   0   9       42.83       48.85      6.48 o
   7   0   9       36.29       39.47      6.70 o
   8   0   9        0.00        0.39      5.13 o
   9   0   9       17.96       22.84     13.58 o
  10   0   9        2.00        1.89      6.39 o
  11   0   9        1.23       -3.20      7.46 o
  -8   1   9        6.52       25.36     10.77 o
  -7   1   9       13.50       14.48      9.31 o
  -6   1   9       12.24        3.83      1.82 o
  -5   1   9        9.56        6.26      2.60 o
  -4   1   9       12.12        9.62      2.56 o
  -3   1   9      109.11      113.15      4.56 o
  -2   1   9       83.70       92.01      6.37 o
  -1   1   9        1.48        2.90      2.54 o
   0   1   9       70.26       63.09      3.00 o
   1   1   9       32.61       38.75      5.14 o
   2   1   9        3.10       -1.29      2.93 o
   3   1   9      146.80      157.87      8.96 o
   4   1   9      181.92      172.20      6.13 o
   5   1   9        1.78        0.03      3.17 o
   6   1   9      713.14      695.28     18.25 o
   7   1   9       43.60       55.53      6.84 o
   8   1   9       72.69       80.71     10.02 o
   9   1   9       16.65       11.10      6.40 o
  10   1   9        0.00        1.09      6.18 o
  11   1   9        1.95       -7.71      7.71 o
  -8   2   9        4.02       38.16     12.12 o
  -7   2   9        1.10       11.90      9.99 o
  -6   2   9       20.37       26.26     10.21 o
  -5   2   9        4.88       15.49     14.59 o
  -4   2   9        6.38        0.59      4.67 o
  -3   2   9        0.32       -3.30      4.60 o
  -2   2   9       55.81       57.55      2.70 o
  -1   2   9      630.72      640.25      9.45 o
   0   2   9        0.00        1.30      1.85 o
   1   2   9        0.78        1.87      1.95 o
   2   2   9      158.43      165.05      6.14 o
   3   2   9        9.46        6.52      2.85 o
   4   2   9       14.93       21.53      3.57 o
   5   2   9     1329.15     1326.60     22.91 o
   6   2   9      177.64      179.71      7.91 o
   7   2   9       68.98       74.80      5.48 o
   8   2   9       52.55       47.64      7.03 o
   9   2   9       46.76       61.45     25.87 o
  10   2   9        0.70       12.49     18.46 o
  11   2   9        0.81        4.81     18.74 o
  12   2   9       10.66        5.27     18.52 o
  -8   3   9        4.39        3.48     10.21 o
  -7   3   9        9.98        2.13      9.20 o
  -6   3   9        0.23       -1.35      8.30 o
  -5   3   9        0.01       -8.87      8.87 o
  -4   3   9        2.10       -5.95      7.63 o
  -3   3   9      385.49      412.25     39.95 o
  -2   3   9       83.59      102.97     11.22 o
  -1   3   9       35.85       36.34      3.03 o
   0   3   9      100.16      112.49      6.23 o
   1   3   9        1.41        1.68      3.35 o
   2   3   9      307.73      334.78      7.47 o
   3   3   9        4.75        6.05      3.41 o
   4   3   9      178.77      165.10      7.89 o
   5   3   9       25.13       23.29      3.70 o
   6   3   9       31.25       30.19      4.52 o
   7   3   9       40.82       48.18      5.62 o
   8   3   9       18.19       18.24      5.26 o
   9   3   9        9.44       13.62      4.66 o
  10   3   9        6.75       14.92      5.98 o
  11   3   9        3.14        4.74      4.99 o
  12   3   9        0.61       -1.23      5.50 o
  -7   4   9        4.18      -10.21     18.40 o
  -6   4   9       27.70       49.94     20.76 o
  -5   4   9        0.09       -1.91     13.92 o
  -4   4   9        0.06       11.67      8.64 o
  -3   4   9       49.10       40.85      9.65 o
  -2   4   9       15.08        6.05      5.08 o
  -1   4   9      423.22      384.74     12.65 o
   0   4   9      216.25      213.31      4.59 o
   1   4   9       21.98       31.09      2.10 o
   2   4   9       11.36       10.66      2.61 o
   3   4   9       31.47       34.39      5.01 o
   4   4   9       58.73       48.38      4.44 o
   5   4   9       11.04       10.97      3.25 o
   6   4   9      207.97      187.33      7.22 o
   7   4   9        0.66        7.05      4.17 o
   8   4   9       76.31       71.06      5.44 o
   9   4   9        2.19        5.08      4.28 o
  10   4   9       14.84       11.47      6.59 o
  11   4   9       10.06       16.57      6.58 o
  -7   5   9        3.74        3.25     10.66 o
  -6   5   9        6.90        8.87     10.32 o
  -5   5   9       17.46       10.21      9.88 o
  -4   5   9       26.23       -4.94     14.81 o
  -3   5   9       13.32       20.31      9.43 o
  -2   5   9       16.02       20.99      8.42 o
  -1   5   9       70.31       70.20      7.97 o
   0   5   9       66.56       60.70      3.16 o
   1   5   9       79.70       78.19      2.57 o
   2   5   9       85.38       96.71      7.65 o
   3   5   9      245.28      246.90      6.45 o
   4   5   9        7.52       12.55      5.15 o
   5   5   9       48.45       49.17      4.51 o
   6   5   9       70.35       65.07      4.47 o
   7   5   9       65.53       74.73      4.91 o
   8   5   9        9.93       11.27      3.77 o
   9   5   9        0.13       -1.77      3.71 o
  10   5   9        0.29       12.08      7.42 o
  11   5   9        3.49        3.97      6.94 o
  -6   6   9        2.32       14.48     11.67 o
  -5   6   9        0.74       -1.80      9.31 o
  -4   6   9       41.65       30.97     11.90 o
  -3   6   9       16.82       13.24      9.31 o
  -2   6   9        0.57        3.37      7.52 o
  -1   6   9       36.75       28.62      8.87 o
   0   6   9       17.56       20.48      2.62 o
   1   6   9       79.04       80.48      3.49 o
   2   6   9      345.82      357.66     14.80 o
   3   6   9       75.07       72.94      4.96 o
   4   6   9      209.86      229.54      6.88 o
   5   6   9      137.49      131.33     13.01 o
   6   6   9      238.92      236.06      6.89 o
   7   6   9       57.57       76.84      5.89 o
   8   6   9       83.29       77.99      5.22 o
   9   6   9        4.21        3.83      5.15 o
  10   6   9        1.76        9.21      7.94 o
  11   6   9        2.04       -7.95      8.87 o
  -6   7   9        2.22      -12.46     12.46 o
  -5   7   9        0.00      -12.12     12.12 o
  -4   7   9        0.37        7.07     10.10 o
  -3   7   9        7.05        7.52      9.20 o
  -2   7   9       50.11       47.58     18.07 o
  -1   7   9       28.48       20.20      8.87 o
   0   7   9       23.04       11.78     12.68 o
   1   7   9        3.03        4.08      1.93 o
   2   7   9        6.71        4.14      2.83 o
   3   7   9      199.41      209.55      6.70 o
   4   7   9        3.65        4.18      2.75 o
   5   7   9        8.26       11.82      4.56 o
   6   7   9       13.44       17.64      3.54 o
   7   7   9       15.37       16.03      3.62 o
   8   7   9       10.80        7.27      3.94 o
   9   7   9        6.86        5.72      4.75 o
  10   7   9       16.07       14.88      3.97 o
  11   7   9        0.12       13.81     13.09 o
  -5   8   9        1.09       -7.74     20.20 o
  -4   8   9        0.09       10.55     11.00 o
  -3   8   9       72.35       59.25     13.69 o
  -2   8   9        1.84       -8.19      8.98 o
  -1   8   9        1.02        3.48     12.91 o
   0   8   9       38.31       41.19      9.43 o
   1   8   9       26.16       30.13      2.69 o
   2   8   9        3.58       12.41      3.27 o
   3   8   9      149.09      159.02      7.64 o
   4   8   9        7.90       12.02      4.79 o
   5   8   9      140.73      151.15     10.16 o
   6   8   9       56.34       55.49      5.25 o
   7   8   9        4.67        6.56      3.32 o
   8   8   9       88.48       71.71      4.90 o
   9   8   9       25.98       17.62      7.33 o
  10   8   9        0.45       -4.15      6.70 o
  11   8   9        4.31       -8.75     11.00 o
  -4   9   9        1.43       -2.81     18.07 o
  -3   9   9        0.01       -1.68      9.65 o
  -2   9   9        5.67       23.34     10.89 o
  -1   9   9        0.62       10.21      8.98 o
   0   9   9        0.76        0.79      7.18 o
   1   9   9       25.01       26.16      2.65 o
   2   9   9       41.78       47.27      3.40 o
   3   9   9       28.31       28.55      7.06 o
   4   9   9       12.95       14.64      4.20 o
   5   9   9       53.66       59.37      7.97 o
   6   9   9        3.58       13.94      4.15 o
   7   9   9        7.48        7.97      3.91 o
   8   9   9        3.39        6.83      5.37 o
   9   9   9        8.34       14.93      9.65 o
  10   9   9        1.25       12.34     10.55 o
  -2  10   9       58.16       44.22     13.35 o
  -1  10   9       10.27       10.77      9.76 o
   0  10   9        0.00       -0.45      7.63 o
   1  10   9       32.24       27.16      9.20 o
   2  10   9       60.90       80.21      4.51 o
   3  10   9        4.97        4.22      6.49 o
   4  10   9        6.28        5.40      6.44 o
   5  10   9        2.25       -5.95      5.95 o
   6  10   9       10.80        0.11      5.95 o
   7  10   9        0.02       -1.80      6.85 o
   8  10   9        1.35       -1.35      8.89 o
   9  10   9        7.34        1.57      8.53 o
   0  11   9       19.49       18.40     16.95 o
   1  11   9        6.86        8.42      8.30 o
   2  11   9        9.34        7.36      3.22 o
   3  11   9       13.78       16.55      4.03 o
   4  11   9        0.80        2.79      3.86 o
   5  11   9        0.29        0.79      3.21 o
   6  11   9        0.40       -6.17      6.96 o
   7  11   9       20.57       16.95      8.53 o
   8  11   9        2.63        3.82      8.30 o
   0  12   9       81.84       55.21     21.88 o
   1  12   9       10.28       11.00      9.20 o
   2  12   9        0.07       -4.60      7.86 o
   3  12   9       14.03       11.42      5.19 o
   4  12   9       19.59       11.94      4.94 o
   5  12   9       12.99       14.80      4.16 o
   6  12   9        0.31        1.21     12.12 o
   7  12   9        0.19        7.07      8.19 o
   3  13   9        0.01       17.96      8.75 o
   4  13   9        4.68       12.51      4.80 o
   5  13   9        0.00       10.85      4.76 o
  -2 -12  10        1.37        7.75      7.18 o
  -1 -12  10        0.66       -3.57      7.89 o
   0 -12  10        9.20       -1.04      7.73 o
   1 -12  10       34.86       31.99     12.35 o
   2 -12  10       73.42       65.76     17.84 o
  -4 -11  10       15.40       20.95      9.28 o
  -3 -11  10        0.89       -5.50      5.85 o
  -2 -11  10       24.86       24.38      7.44 o
  -1 -11  10        0.18       13.77      6.69 o
   0 -11  10        4.26       10.86      8.19 o
   1 -11  10      108.38      108.45     14.77 o
   2 -11  10        6.21       -1.73      7.60 o
   3 -11  10       49.01       30.34     12.36 o
   4 -11  10        5.88        6.76      8.45 o
  -5 -10  10        1.37        7.74      5.72 o
  -4 -10  10        0.19       -1.93      5.34 o
  -3 -10  10        3.37       -4.29      6.69 o
  -2 -10  10       27.58       35.79      6.40 o
  -1 -10  10        0.48        6.26      5.36 o
   0 -10  10        0.29        2.00      6.60 o
   1 -10  10       33.28       31.52     10.50 o
   2 -10  10       17.42       27.87     11.00 o
   3 -10  10        9.48       10.20      7.95 o
   4 -10  10        2.45        4.88      8.70 o
   5 -10  10       14.98       15.83     12.12 o
  -6  -9  10        0.39        2.31      9.03 o
  -5  -9  10        0.07        3.28      5.13 o
  -4  -9  10        9.35        6.28      5.55 o
  -3  -9  10        3.34        6.66      4.73 o
  -2  -9  10       95.51       96.13      9.40 o
  -1  -9  10       10.61        3.98      4.89 o
   0  -9  10        2.43       -1.34      6.23 o
   1  -9  10        5.46        2.24      7.57 o
   2  -9  10       14.94       13.03      7.69 o
   3  -9  10        2.93       15.67      7.68 o
   4  -9  10       16.34       26.60     19.92 o
   5  -9  10        9.80        3.56     13.07 o
   6  -9  10       18.05       11.34      8.49 o
  -7  -8  10        4.40        8.71      4.44 o
  -6  -8  10        1.39        1.86      4.82 o
  -5  -8  10       10.35        1.37      6.09 o
  -4  -8  10       12.55       11.89     13.47 o
  -3  -8  10        0.53        0.79      4.63 o
  -2  -8  10        4.70        5.97      5.16 o
  -1  -8  10        0.00        5.33      5.38 o
   0  -8  10        3.71        4.91      6.02 o
   1  -8  10       21.92       21.03      8.46 o
   2  -8  10        1.83        0.19      9.44 o
   3  -8  10        0.37       -2.27      6.41 o
   4  -8  10       16.79       24.83      8.08 o
   5  -8  10        0.25        1.39     14.42 o
   6  -8  10        9.87       17.99      8.33 o
   7  -8  10        0.21        8.38     15.26 o
  -7  -7  10       10.75       13.61      8.55 o
  -6  -7  10        6.26        9.20      6.69 o
  -5  -7  10       13.72       18.70      5.61 o
  -4  -7  10        0.14        1.03     12.68 o
  -3  -7  10      176.03      185.14      9.81 o
  -2  -7  10       23.57       26.51      5.04 o
  -1  -7  10      204.97      204.94      8.75 o
   0  -7  10        2.53        1.72      4.23 o
   1  -7  10        3.00       10.11      6.02 o
   2  -7  10        4.71       -3.26      5.78 o
   3  -7  10       78.84       93.30      9.44 o
   4  -7  10        2.71       -2.06      7.29 o
   5  -7  10       31.43       33.83     10.00 o
   6  -7  10        0.32       -6.91      8.69 o
   7  -7  10        0.58       10.42      7.85 o
   8  -7  10        1.74        7.91     12.18 o
  -7  -6  10        6.36        5.82      5.71 o
  -6  -6  10       12.93        7.63      5.67 o
  -5  -6  10       73.84       70.81     12.46 o
  -4  -6  10      427.20      425.72     13.92 o
  -3  -6  10       46.94       36.45      6.47 o
  -2  -6  10       53.94       42.41      5.09 o
  -1  -6  10        0.13        1.90      4.22 o
   0  -6  10       13.21       18.71      5.33 o
   1  -6  10        3.75        2.52      7.24 o
   2  -6  10      116.06      113.59      8.92 o
   3  -6  10       43.99       37.43      7.25 o
   4  -6  10       97.45      103.63      9.56 o
   5  -6  10       37.43       48.17     12.23 o
   6  -6  10        5.55       -0.63      9.60 o
   7  -6  10        0.24       11.57      7.58 o
   8  -6  10        7.68       16.61     10.35 o
   9  -6  10        0.51       -7.65     10.13 o
  -8  -5  10        5.45       18.46     11.39 o
  -7  -5  10        2.92       12.54      6.18 o
  -6  -5  10       35.37       17.70      4.75 o
  -5  -5  10      233.88      217.22      9.80 o
  -4  -5  10        0.58        1.35      5.17 o
  -3  -5  10        0.01       -1.57      3.87 o
  -2  -5  10       40.12       41.36      8.40 o
  -1  -5  10        1.49        0.09      4.56 o
   0  -5  10       61.70       65.39      5.51 o
   1  -5  10       36.24       38.71      5.10 o
   2  -5  10      267.32      234.04     11.02 o
   3  -5  10       10.29        9.35      5.67 o
   4  -5  10       52.10       29.78      6.90 o
   5  -5  10       13.13       15.72      6.74 o
   6  -5  10       40.07       47.41     17.90 o
   7  -5  10        9.73        5.65      6.98 o
   8  -5  10       17.82       19.06      8.27 o
   9  -5  10        1.02       -7.93      9.43 o
  -8  -4  10       47.73       81.09      8.34 o
  -7  -4  10        0.22        2.20      3.41 o
  -6  -4  10        4.44        1.85      3.27 o
  -5  -4  10        5.54        7.18      5.39 o
  -4  -4  10        2.36        7.12      4.36 o
  -3  -4  10        3.75        5.28      3.28 o
  -2  -4  10       16.07       16.98      3.77 o
  -1  -4  10       20.11       17.37      3.94 o
   0  -4  10       59.60       62.37      5.11 o
   1  -4  10      100.74       96.69      6.66 o
   2  -4  10      134.56      120.63      8.13 o
   3  -4  10      624.26      572.28     17.18 o
   4  -4  10        0.88        7.35      6.12 o
   5  -4  10       82.53       73.12     39.61 o
   6  -4  10        9.72       15.32      8.33 o
   7  -4  10        0.72        1.49      7.68 o
   8  -4  10      255.62      225.79     14.19 o
   9  -4  10       15.57       13.83      8.18 o
  10  -4  10        1.73       -0.86      7.41 o
  -8  -3  10        2.48        0.83      3.75 o
  -7  -3  10        0.67       -3.46      4.94 o
  -6  -3  10        0.10        6.00      4.80 o
  -5  -3  10        0.01        1.05      5.05 o
  -4  -3  10       20.67       18.42      4.56 o
  -3  -3  10       48.35       36.91      3.82 o
  -2  -3  10      197.46      217.16      7.40 o
  -1  -3  10      275.13      283.47      8.62 o
   0  -3  10       39.83       43.34      4.92 o
   1  -3  10      482.36      470.08     15.43 o
   2  -3  10        6.61        0.91      4.01 o
   3  -3  10      362.24      389.19     12.85 o
   4  -3  10       72.86       83.57     14.20 o
   5  -3  10        3.19        2.21      8.81 o
   6  -3  10       55.74       70.34     19.75 o
   7  -3  10      107.78      124.90     14.65 o
   8  -3  10      151.91      111.81     48.76 o
   9  -3  10       11.99       11.30      7.73 o
  10  -3  10        6.82        4.06      7.84 o
  -8  -2  10        1.15       -5.16      8.53 o
  -7  -2  10        0.48       -0.51      2.78 o
  -6  -2  10        5.52        7.09      2.76 o
  -5  -2  10       32.48       30.56      3.29 o
  -4  -2  10        9.90       10.67      5.21 o
  -3  -2  10       90.00       91.81      6.38 o
  -2  -2  10      490.07      499.13      9.90 o
  -1  -2  10       43.18       36.65      4.67 o
   0  -2  10       17.16       17.15      3.47 o
   1  -2  10        0.48        0.44      3.03 o
   2  -2  10      156.58      167.18      8.48 o
   3  -2  10        0.01        0.89      3.92 o
   4  -2  10      322.44      323.16     11.78 o
   5  -2  10        0.43       -5.03      5.03 o
   6  -2  10       17.00       10.38      6.85 o
   7  -2  10       10.06        3.50     11.73 o
   8  -2  10       27.29       26.27      7.64 o
   9  -2  10        2.39        0.05     13.64 o
  10  -2  10        0.52       -6.00      9.28 o
  -8  -1  10        2.76        6.51      9.09 o
  -7  -1  10        4.57       -9.43      9.43 o
  -6  -1  10       24.48       33.41      7.44 o
  -5  -1  10       30.27       35.15      7.40 o
  -4  -1  10       15.66        7.89      3.08 o
  -3  -1  10       75.21       78.24      7.75 o
  -2  -1  10        0.03        3.15      2.95 o
  -1  -1  10        7.06        5.01      3.02 o
   0  -1  10        0.20        3.14      4.50 o
   1  -1  10       61.31       57.91      4.97 o
   2  -1  10       11.17        5.97      3.39 o
   3  -1  10       18.18       16.75      4.05 o
   4  -1  10      179.34      167.04     14.54 o
   5  -1  10       30.18       19.63      5.49 o
   6  -1  10        1.13        4.56      8.71 o
   7  -1  10        4.83        1.92      5.38 o
   8  -1  10       40.74       52.14      9.93 o
   9  -1  10        0.00       -7.46      7.46 o
  10  -1  10        2.86       -1.41      6.93 o
  11  -1  10        1.43       18.32     12.91 o
  -8   0  10        0.09       17.96     10.44 o
  -7   0  10        1.21       -8.87      9.20 o
  -6   0  10        2.56       -3.03      7.97 o
  -5   0  10       10.18        7.20      2.26 o
  -4   0  10       69.97       64.72      8.34 o
  -3   0  10      139.38      139.46      5.48 o
  -2   0  10       35.22       32.56      4.24 o
  -1   0  10        6.33        8.00      2.35 o
   0   0  10       34.95       41.28      5.10 o
   1   0  10        0.09        2.20      3.20 o
   2   0  10        1.27        0.28      2.74 o
   3   0  10       81.41       79.72      5.08 o
   4   0  10        3.67        8.70      3.76 o
   5   0  10       16.34       19.42      5.06 o
   6   0  10      100.84      102.06      7.97 o
   7   0  10       15.72        6.93      6.68 o
   8   0  10        9.92       10.06     13.52 o
   9   0  10        4.21       11.42      6.95 o
  10   0  10        2.21       -7.40      7.40 o
  11   0  10        0.22        0.70      7.36 o
  -7   1  10        4.83      -18.52     18.52 o
  -6   1  10        1.09       -3.48      8.64 o
  -5   1  10       70.62       44.92     31.98 o
  -4   1  10      136.73      120.13      6.38 o
  -3   1  10        0.01       -1.82      1.82 o
  -2   1  10       28.72       23.38      4.19 o
  -1   1  10       11.86        8.05      1.91 o
   0   1  10        7.47        7.39      2.67 o
   1   1  10       11.66       16.83      3.32 o
   2   1  10       91.58       99.47      5.22 o
   3   1  10      130.86      149.30      7.60 o
   4   1  10      752.90      763.91     16.24 o
   5   1  10      221.08      219.03      8.60 o
   6   1  10       10.00       -3.21      3.79 o
   7   1  10        2.15        5.69      4.26 o
   8   1  10       15.54        5.49      6.85 o
   9   1  10       27.72       34.63      7.93 o
  10   1  10        2.67        0.35     10.42 o
  11   1  10        3.70        8.71      9.70 o
  -7   2  10       14.82       20.31     11.56 o
  -6   2  10        0.94       12.23     10.10 o
  -5   2  10        3.77       -0.67      7.97 o
  -4   2  10        7.36        2.14      5.35 o
  -3   2  10       27.61       29.82      6.33 o
  -2   2  10      197.94      180.26      8.15 o
  -1   2  10       10.14        8.10      2.16 o
   0   2  10      184.35      185.54      6.61 o
   1   2  10       38.53       39.63      2.98 o
   2   2  10       31.96       37.58      4.04 o
   3   2  10      382.29      365.55      8.48 o
   4   2  10      553.20      542.11     11.49 o
   5   2  10       16.29       14.82      3.90 o
   6   2  10       24.93       24.75      4.43 o
   7   2  10       28.58       21.46      5.35 o
   8   2  10        0.72        6.05      4.40 o
   9   2  10        4.02       -2.28      4.53 o
  10   2  10        2.17        2.59      6.62 o
  11   2  10        0.31       10.25      7.95 o
  -7   3  10        3.59       -5.84     17.62 o
  -6   3  10        3.20       -5.27      9.54 o
  -5   3  10       15.54       19.08     10.10 o
  -4   3  10        0.03       -1.80      7.86 o
  -3   3  10        0.17       -4.73      6.67 o
  -2   3  10        7.97        8.39     14.08 o
  -1   3  10      129.42      117.72      6.32 o
   0   3  10      410.32      395.00      5.73 o
   1   3  10       18.94       17.18      2.70 o
   2   3  10      252.06      284.05      6.45 o
   3   3  10      108.05      114.16      9.89 o
   4   3  10       11.42       11.22      3.67 o
   5   3  10        1.49       -0.22      2.96 o
   6   3  10       20.36       20.57      4.53 o
   7   3  10       20.69       20.24      4.49 o
   8   3  10       94.04      102.85      6.70 o
   9   3  10        7.98       20.59      5.69 o
  10   3  10        0.10        2.53      5.66 o
  11   3  10        5.57       12.89      9.02 o
  -6   4  10        5.68       15.04     11.45 o
  -5   4  10        4.21        7.07      9.65 o
  -4   4  10        1.89       -8.98      9.20 o
  -3   4  10        3.24       23.68      9.65 o
  -2   4  10       18.41        4.05      7.24 o
  -1   4  10      200.99      186.74      9.80 o
   0   4  10       62.06       59.47      3.08 o
   1   4  10       85.12      103.39      6.19 o
   2   4  10        0.50        5.61      3.41 o
   3   4  10        2.26        4.21      2.62 o
   4   4  10       25.43       32.24      3.70 o
   5   4  10       92.79      108.62     12.98 o
   6   4  10       15.73       15.85      3.90 o
   7   4  10       30.95       33.67      5.07 o
   8   4  10        2.34        4.19      4.67 o
   9   4  10       12.28        8.15      4.47 o
  10   4  10       10.60       11.18      7.05 o
  11   4  10       10.26       28.05     11.03 o
  -6   5  10        9.05       -4.94     11.00 o
  -5   5  10        2.00        0.22      9.20 o
  -4   5  10        0.10      -10.21     10.21 o
  -3   5  10        4.74      -10.55     15.37 o
  -2   5  10      279.33      242.51     17.39 o
  -1   5  10        0.02       10.45      6.94 o
   0   5  10        5.78        4.23      2.04 o
   1   5  10       43.32       44.93      2.63 o
   2   5  10        0.06        3.38      2.02 o
   3   5  10        0.60        3.71      2.56 o
   4   5  10      143.11      128.90      5.55 o
   5   5  10       20.07       21.01      4.89 o
   6   5  10       19.98       18.47      4.41 o
   7   5  10        2.31       -3.73      3.73 o
   8   5  10        0.51        2.70      3.72 o
   9   5  10       22.49       26.34      5.85 o
  10   5  10        1.35        1.12      4.58 o
  11   5  10        0.01        1.97      4.49 o
  -5   6  10       11.28       11.00     11.22 o
  -4   6  10       14.95       18.07     11.11 o
  -3   6  10       69.58      102.57     14.48 o
  -2   6  10       39.26       31.65     17.39 o
  -1   6  10        4.17        9.20      8.30 o
   0   6  10        0.72       -0.90      4.67 o
   1   6  10       25.42       23.87      4.81 o
   2   6  10       28.43       24.93      3.77 o
   3   6  10       20.37       20.73      2.96 o
   4   6  10      192.96      196.40      7.94 o
   5   6  10       14.49       14.59      4.05 o
   6   6  10       11.30       10.96      3.54 o
   7   6  10       20.08       21.37      4.08 o
   8   6  10        0.01        3.33      3.85 o
   9   6  10        2.46       -2.46      3.77 o
  10   6  10       13.83       20.23     11.18 o
  11   6  10        0.13        1.29      6.07 o
  -4   7  10       37.90       46.24     14.14 o
  -3   7  10        1.56        1.01      8.75 o
  -2   7  10       10.48        8.75      9.43 o
  -1   7  10       12.05       12.01      9.20 o
   0   7  10       28.70       40.74      9.99 o
   1   7  10       13.15       17.40      2.28 o
   2   7  10      121.52      136.59      9.79 o
   3   7  10      643.31      647.61     16.18 o
   4   7  10      262.68      273.85      8.05 o
   5   7  10       84.54       63.00      4.64 o
   6   7  10       47.55       45.94      4.45 o
   7   7  10        3.55        6.04      5.68 o
   8   7  10       46.69       50.30     10.48 o
   9   7  10        0.50       11.53      7.29 o
  10   7  10        3.88       -1.25      5.61 o
  -4   8  10        1.51        9.65     19.41 o
  -3   8  10        0.14        0.67      9.43 o
  -2   8  10        0.01       -0.22      8.64 o
  -1   8  10        0.16        3.37      8.30 o
   0   8  10        6.37        7.52      8.42 o
   1   8  10        1.42        0.71      2.44 o
   2   8  10        7.63        9.99      3.65 o
   3   8  10       75.97       79.38      6.71 o
   4   8  10       22.97       17.79      4.42 o
   5   8  10       16.39       17.72      5.48 o
   6   8  10        0.00       -0.90      3.13 o
   7   8  10        9.59       14.26      4.00 o
   8   8  10        0.58        3.33      4.53 o
   9   8  10        8.97        7.14      3.91 o
  10   8  10       47.05       50.08     11.10 o
  -3   9  10        2.48       -0.67     16.83 o
  -2   9  10       24.13       24.13     12.01 o
  -1   9  10        0.02       -2.92      8.98 o
   0   9  10       26.19       41.75     11.00 o
   1   9  10        9.10       -6.28      7.97 o
   2   9  10        4.78        6.16      3.28 o
   3   9  10      198.98      197.37      7.78 o
   4   9  10        2.17       11.17      5.66 o
   5   9  10       13.17        8.64      4.40 o
   6   9  10        0.16       -4.37      4.37 o
   7   9  10        0.58       -1.59      6.28 o
   8   9  10        6.42        2.78      4.07 o
   9   9  10       21.76       23.12     11.00 o
  -2  10  10        1.36        6.17     11.00 o
  -1  10  10       12.02       10.89     10.66 o
   0  10  10        0.02       -1.23     14.14 o
   1  10  10        0.78        7.97      8.53 o
   2  10  10        6.87       12.01      8.42 o
   3  10  10       11.31       11.96      3.83 o
   4  10  10       10.79        9.32      4.45 o
   5  10  10        1.41        3.59      9.88 o
   6  10  10        0.39        1.91     10.66 o
   7  10  10        0.17       -1.12      6.85 o
   8  10  10        2.10       -1.01     13.02 o
   9  10  10        0.13       -0.34     14.25 o
  -1  11  10        0.03        0.90      9.76 o
   0  11  10        0.01        0.11      8.53 o
   1  11  10        0.34        8.64      9.20 o
   2  11  10        2.14       -3.03      8.08 o
   3  11  10        1.80        3.45      3.80 o
   4  11  10        0.11       -0.19      3.62 o
   5  11  10        3.68        7.12      4.60 o
   6  11  10       18.08       19.98      8.19 o
   7  11  10        2.61        4.83      7.97 o
   8  11  10        0.10       -4.83      8.75 o
   2  12  10        0.58        0.22     13.13 o
   3  12  10        4.41        0.67     12.23 o
   4  12  10        0.91        1.16      5.09 o
   5  12  10       39.59       66.91      6.90 o
   6  12  10        0.39       -0.22      4.76 o
  -2 -11  11        7.09        2.12      7.65 o
  -1 -11  11        1.06       -7.86      7.91 o
   0 -11  11        4.28        3.03      7.77 o
   1 -11  11        0.61        5.14      9.65 o
   2 -11  11       28.93       13.48     11.28 o
  -4 -10  11        0.48       15.48     19.36 o
  -3 -10  11        1.85        9.56      5.59 o
  -2 -10  11       19.57       15.18      6.00 o
  -1 -10  11        0.12        3.72     13.92 o
   0 -10  11       11.25        5.93      5.86 o
   1 -10  11        1.28        5.19      9.41 o
   2 -10  11       27.33       24.01      9.11 o
   3 -10  11       16.96        5.80      9.82 o
   4 -10  11        5.32       -8.34     10.48 o
  -5  -9  11        3.39        7.67      5.95 o
  -4  -9  11        1.02       -7.60     16.95 o
  -3  -9  11        5.75       12.30      5.39 o
  -2  -9  11       46.80       37.08      6.49 o
  -1  -9  11        1.42       -0.62      4.77 o
   0  -9  11       51.96       55.12      7.30 o
   1  -9  11        6.46        0.82     12.91 o
   2  -9  11       19.71       24.57     12.57 o
   3  -9  11       10.47        8.93     13.09 o
   4  -9  11        6.56        2.69     12.85 o
   5  -9  11        6.66        7.80      8.40 o
  -6  -8  11        2.97       -3.11      6.25 o
  -5  -8  11        3.95        3.04      7.63 o
  -4  -8  11        1.91        7.10     14.70 o
  -3  -8  11       32.56       31.18      6.42 o
  -2  -8  11        0.01        0.14      5.00 o
  -1  -8  11       15.06       19.63      7.24 o
   0  -8  11        2.12       -2.62      5.52 o
   1  -8  11        3.32       10.42      8.62 o
   2  -8  11        3.87       15.63      7.41 o
   3  -8  11       48.14       58.99      9.33 o
   4  -8  11       31.30       44.67     11.50 o
   5  -8  11        0.60       -9.63      9.63 o
   6  -8  11        0.92       -5.39      7.93 o
  -6  -7  11       11.49        3.72      6.48 o
  -5  -7  11       50.32       54.93     17.45 o
  -4  -7  11        0.45       -6.62      6.62 o
  -3  -7  11        1.76        9.81      7.79 o
  -2  -7  11       92.38      110.30     12.80 o
  -1  -7  11       24.58       23.81      5.43 o
   0  -7  11        3.54        4.49      5.31 o
   1  -7  11       55.45       48.56      6.51 o
   2  -7  11        0.90       -4.14      6.24 o
   3  -7  11       15.82        7.18      9.15 o
   4  -7  11        0.02        1.23      6.34 o
   5  -7  11        2.11        2.03      6.94 o
   6  -7  11        0.98        4.40     12.58 o
   7  -7  11       10.50       -1.21      9.02 o
  -7  -6  11        0.01       16.32      6.54 o
  -6  -6  11       57.77       59.59     11.78 o
  -5  -6  11       47.32       51.05      8.71 o
  -4  -6  11       14.29       15.13      5.75 o
  -3  -6  11       74.51       73.41      6.10 o
  -2  -6  11       20.30       26.13      5.55 o
  -1  -6  11        0.84        0.73      3.96 o
   0  -6  11       16.05       23.31      5.19 o
   1  -6  11       15.91        6.82      6.28 o
   2  -6  11       35.81       41.70      9.43 o
   3  -6  11       10.75       18.96      6.94 o
   4  -6  11       33.69       26.87      7.69 o
   5  -6  11        2.49        7.13     13.30 o
   6  -6  11        1.47        4.60      9.31 o
   7  -6  11        0.39        1.02      8.82 o
   8  -6  11        5.67       -2.54      7.61 o
  -7  -5  11       99.40      123.17      7.97 o
  -6  -5  11       17.61       13.93      4.90 o
  -5  -5  11       25.32       31.68      7.53 o
  -4  -5  11      108.91      112.45      9.48 o
  -3  -5  11        0.04       -3.12      3.77 o
  -2  -5  11        1.55       -1.08      4.80 o
  -1  -5  11       13.49       17.04      4.45 o
   0  -5  11        1.14        5.39      4.19 o
   1  -5  11        0.00       -0.58      4.43 o
   2  -5  11      241.44      219.53      9.34 o
   3  -5  11       16.65       16.51      6.51 o
   4  -5  11       31.71       34.09      9.11 o
   5  -5  11        3.76       15.06      6.94 o
   6  -5  11       16.38       25.76      7.97 o
   7  -5  11        2.62       -4.49      8.42 o
   8  -5  11       31.78       35.02     11.61 o
   9  -5  11       21.58        4.67     11.05 o
  -7  -4  11       12.13       13.47      4.34 o
  -6  -4  11        9.85       16.94      4.42 o
  -5  -4  11       61.52       82.80      9.82 o
  -4  -4  11        2.53        3.07      5.81 o
  -3  -4  11       49.51       54.35      4.73 o
  -2  -4  11      105.35      125.81      6.15 o
  -1  -4  11       31.47       34.05      6.05 o
   0  -4  11      167.85      170.05      8.23 o
   1  -4  11      188.30      172.89      8.78 o
   2  -4  11        0.72        2.13      4.65 o
   3  -4  11        7.87        2.41      6.37 o
   4  -4  11       19.97       13.13      6.19 o
   5  -4  11       16.61       12.96      6.55 o
   6  -4  11        0.11       -8.32      8.32 o
   7  -4  11       39.26       30.92     18.12 o
   8  -4  11      328.78      322.63     22.00 o
   9  -4  11        0.06       -6.49      8.64 o
  -7  -3  11       30.48       27.22      5.60 o
  -6  -3  11        8.90       10.91      5.07 o
  -5  -3  11        5.40       -0.26      5.33 o
  -4  -3  11        0.00        1.64      4.06 o
  -3  -3  11        4.22        5.61      3.48 o
  -2  -3  11      236.54      231.10      8.75 o
  -1  -3  11       12.08        5.39      3.51 o
   0  -3  11        2.43        5.96      4.28 o
   1  -3  11      298.18      297.09     12.02 o
   2  -3  11        2.97        2.30      5.12 o
   3  -3  11      140.05      145.62      7.44 o
   4  -3  11      181.01      167.95     11.96 o
   5  -3  11       12.17       17.68      6.39 o
   6  -3  11        2.17        6.66      6.23 o
   7  -3  11       48.40       54.91     19.58 o
   8  -3  11       32.66       38.85      8.94 o
   9  -3  11       72.15       63.62     13.25 o
  10  -3  11       26.79       37.71     10.55 o
  -7  -2  11        0.20        3.70      8.75 o
  -6  -2  11        0.81        5.10      2.72 o
  -5  -2  11        3.05        5.67      2.94 o
  -4  -2  11        0.99        1.89      4.83 o
  -3  -2  11        6.25        8.42      5.62 o
  -2  -2  11      247.79      244.00      7.05 o
  -1  -2  11        2.53        3.77      3.06 o
   0  -2  11       48.78       65.62     12.90 o
   1  -2  11       30.60       33.74      6.63 o
   2  -2  11      132.53      122.03      6.31 o
   3  -2  11       38.94       40.33      5.84 o
   4  -2  11       35.47       22.15      4.97 o
   5  -2  11        1.15        9.61      6.19 o
   6  -2  11       25.45       24.28      6.86 o
   7  -2  11       21.83       38.12     31.37 o
   8  -2  11       22.40       14.95      7.47 o
   9  -2  11        0.87       -5.87      7.41 o
  10  -2  11        5.47        2.68      7.72 o
  -7  -1  11        2.69      -14.93     17.17 o
  -6  -1  11       10.50        9.43      8.98 o
  -5  -1  11       15.80        8.55      4.28 o
  -4  -1  11       31.17       39.99      4.19 o
  -3  -1  11        0.30       -0.42      3.24 o
  -2  -1  11      155.30      159.09      7.38 o
  -1  -1  11      125.32      125.04      9.09 o
   0  -1  11       27.56       24.64      3.71 o
   1  -1  11        3.69        2.58      3.07 o
   2  -1  11       46.82       46.30      6.13 o
   3  -1  11       59.34       61.00      7.37 o
   4  -1  11       28.14       21.43      4.92 o
   5  -1  11       16.79       18.06      4.86 o
   6  -1  11        0.27       -2.01      6.51 o
   7  -1  11       21.33       24.26      8.98 o
   8  -1  11       12.51       11.80      8.38 o
   9  -1  11        5.75       26.80      8.29 o
  10  -1  11        3.49       -2.57      7.48 o
  -7   0  11        0.75       23.34     11.11 o
  -6   0  11       21.30        5.95      9.43 o
  -5   0  11       54.68       35.70      7.65 o
  -4   0  11       24.69       30.31      3.64 o
  -3   0  11       46.57       66.47     12.20 o
  -2   0  11       62.69       64.27      3.53 o
  -1   0  11        3.62        6.18      2.56 o
   0   0  11        0.68        3.81      5.24 o
   1   0  11        0.01        2.32      2.83 o
   2   0  11        0.33       -2.36      3.09 o
   3   0  11      317.52      319.08     15.55 o
   4   0  11      224.18      244.30      9.04 o
   5   0  11       67.70       53.35      5.50 o
   6   0  11       10.09       10.96      5.22 o
   7   0  11       13.99       17.80     12.95 o
   8   0  11       33.01       34.38      7.92 o
   9   0  11        0.30        3.00      9.03 o
  10   0  11        0.04       -7.44      7.65 o
  -7   1  11        3.91       36.92     12.68 o
  -6   1  11        0.47       -0.11     14.25 o
  -5   1  11        2.28        1.57      8.75 o
  -4   1  11       27.57       22.45      4.11 o
  -3   1  11       23.33       20.73      3.44 o
  -2   1  11       28.40       32.34      4.41 o
  -1   1  11        7.71        5.16      2.53 o
   0   1  11        4.96        3.53      2.82 o
   1   1  11       83.77       81.90      4.93 o
   2   1  11       14.88        6.50      3.59 o
   3   1  11      303.07      329.17     11.87 o
   4   1  11      329.90      352.39      9.50 o
   5   1  11        0.11       -1.51      3.70 o
   6   1  11       10.50        7.09      5.43 o
   7   1  11      144.95      170.41     12.13 o
   8   1  11        0.90        4.64      4.73 o
   9   1  11       16.33        7.60      5.26 o
  10   1  11        4.47        0.25      8.08 o
  -6   2  11        1.93       -2.24      9.65 o
  -5   2  11       38.55       42.20     12.23 o
  -4   2  11        5.31        4.32      6.10 o
  -3   2  11        0.46       -1.80      5.53 o
  -2   2  11        0.10        4.27      4.44 o
  -1   2  11       52.63       53.13      2.74 o
   0   2  11       69.07       77.77      4.78 o
   1   2  11       25.98       29.10      3.58 o
   2   2  11      223.46      227.33      6.37 o
   3   2  11       59.42       64.34      6.75 o
   4   2  11      551.29      548.27     12.25 o
   5   2  11      132.47      131.38     10.18 o
   6   2  11       56.61       52.83      7.90 o
   7   2  11        1.95        2.52      4.13 o
   8   2  11       48.89       49.55      9.11 o
   9   2  11       21.84       18.18      5.65 o
  10   2  11        4.65        6.79      5.45 o
  11   2  11       29.40       26.59      6.95 o
  -6   3  11        3.00       -4.83     10.44 o
  -5   3  11        0.72       -4.15     16.50 o
  -4   3  11        1.55        3.59      9.20 o
  -3   3  11       32.77       26.12      7.30 o
  -2   3  11        0.39       -0.75      9.54 o
  -1   3  11      210.87      182.58      6.19 o
   0   3  11        2.45       -0.62      2.51 o
   1   3  11        4.19        4.29      2.66 o
   2   3  11      235.47      241.85      7.20 o
   3   3  11      411.34      405.30     13.29 o
   4   3  11       94.78      124.69      6.87 o
   5   3  11       36.22       32.07      5.61 o
   6   3  11       25.98       23.08      4.52 o
   7   3  11        2.82       -1.47      4.49 o
   8   3  11      107.75      112.23      7.36 o
   9   3  11        3.53        4.10      5.64 o
  10   3  11        0.48        5.51      5.29 o
  11   3  11       17.62       25.99      6.85 o
  -6   4  11       15.41       17.96     12.57 o
  -5   4  11       23.94        9.76     11.00 o
  -4   4  11        4.81        9.43     10.32 o
  -3   4  11        1.62       -0.79      8.42 o
  -2   4  11      135.96      129.08     10.22 o
  -1   4  11        1.46        4.23      5.55 o
   0   4  11       74.76       73.96      3.27 o
   1   4  11       79.28       76.13      3.68 o
   2   4  11       74.22       68.51      5.36 o
   3   4  11       50.44       52.34      6.20 o
   4   4  11        6.28        2.70      3.40 o
   5   4  11       83.97       80.40      6.57 o
   6   4  11        0.78       -1.48      3.57 o
   7   4  11       11.89        2.03      6.48 o
   8   4  11        5.52       10.38      7.42 o
   9   4  11       30.60       38.90     12.74 o
  10   4  11       12.99        6.95      5.62 o
  11   4  11        2.76       19.86     11.78 o
  -5   5  11        0.12        1.23     10.21 o
  -4   5  11        0.31      -11.22     11.22 o
  -3   5  11        0.02       13.92     10.32 o
  -2   5  11        3.33        7.74      9.31 o
  -1   5  11        0.03       -0.89      5.27 o
   0   5  11        6.14        7.46      2.26 o
   1   5  11        1.99        3.45      2.19 o
   2   5  11       31.85       32.69      3.28 o
   3   5  11       41.55       41.01      4.67 o
   4   5  11       23.36       17.34      4.22 o
   5   5  11       44.09       49.82      6.20 o
   6   5  11        9.63        8.99      4.44 o
   7   5  11        2.95        9.03      4.85 o
   8   5  11        0.98       -2.16      4.35 o
   9   5  11        2.10        1.43     10.68 o
  10   5  11        8.65       12.65      6.40 o
  -4   6  11       20.06        3.37     10.66 o
  -3   6  11        5.72        0.34      8.98 o
  -2   6  11        0.03       -6.51      9.43 o
  -1   6  11        5.17        6.51      8.87 o
   0   6  11       19.34       29.17      7.18 o
   1   6  11       61.66       67.29      6.78 o
   2   6  11        6.14        5.07      2.62 o
   3   6  11      184.24      195.39      8.96 o
   4   6  11      466.59      462.56     11.12 o
   5   6  11        4.54        0.32      3.05 o
   6   6  11        1.70       -0.67      4.20 o
   7   6  11        4.38        2.89      3.69 o
   8   6  11        3.15        3.05      4.83 o
   9   6  11       26.28       22.59      5.17 o
  10   6  11       10.71        8.95      4.95 o
  -4   7  11        0.06        3.82     11.00 o
  -3   7  11       14.82       14.48     11.56 o
  -2   7  11        3.76       12.12     10.55 o
  -1   7  11        0.59       -0.22      8.30 o
   0   7  11       22.26       24.13      9.99 o
   1   7  11        6.72        8.25      1.67 o
   2   7  11        6.42        8.88      4.55 o
   3   7  11        0.07        1.10      2.51 o
   4   7  11      117.59      118.03      5.58 o
   5   7  11      347.93      353.16      9.30 o
   6   7  11        3.68       -2.81      3.57 o
   7   7  11        0.32        4.21      4.93 o
   8   7  11        4.75        2.01      4.21 o
   9   7  11        0.07        2.99      5.71 o
  10   7  11       28.22       13.20     10.01 o
  -3   8  11       12.35        4.04     11.11 o
  -2   8  11       10.33        7.41     10.89 o
  -1   8  11       27.79       44.89     12.57 o
   0   8  11       42.61       38.16     11.56 o
   1   8  11        1.68       -5.50      8.53 o
   2   8  11       24.37       24.52      3.69 o
   3   8  11       17.40       17.56      4.91 o
   4   8  11        1.18        2.87      4.26 o
   5   8  11       16.10        8.05      4.93 o
   6   8  11       10.46        7.55      3.83 o
   7   8  11        1.57        3.99      5.06 o
   8   8  11        0.28        1.45      4.61 o
   9   8  11       13.96       13.37      4.61 o
  -2   9  11        0.00        0.67     16.61 o
  -1   9  11        6.47       -0.11      8.87 o
   0   9  11       31.30       29.96     11.33 o
   1   9  11       20.17       31.87     10.66 o
   2   9  11        8.19       14.70      9.20 o
   3   9  11       27.42       28.18      4.88 o
   4   9  11       29.11       34.32      9.03 o
   5   9  11        1.99        3.38      5.56 o
   6   9  11        5.82        5.58      7.52 o
   7   9  11        6.62        5.17      5.16 o
   8   9  11        2.12        1.89      4.33 o
   9   9  11       10.20        0.79      8.75 o
  -1  10  11        3.00        6.51     11.00 o
   0  10  11        6.90        5.50      9.88 o
   1  10  11       16.04       14.70      9.99 o
   2  10  11        0.28       11.45     14.93 o
   3  10  11       20.61       17.17      8.98 o
   4  10  11        0.04        1.98      5.53 o
   5  10  11        1.81       -2.13      6.17 o
   6  10  11        0.88       -3.82     11.67 o
   7  10  11        3.07        2.36     12.68 o
   8  10  11        4.50       11.67      9.43 o
   1  11  11        5.15       13.92     10.55 o
   2  11  11        0.23       -5.50      8.98 o
   3  11  11        9.66        8.08      8.75 o
   4  11  11        0.72        0.16      4.40 o
   5  11  11        6.70        3.15      5.50 o
   6  11  11        6.65       11.22      7.97 o
  -2 -10  12        1.59       -1.92      9.84 o
  -1 -10  12        2.54       13.65      6.55 o
   0 -10  12       17.80       35.70     11.46 o
   1 -10  12        4.17        0.04      5.85 o
   2 -10  12       16.51       19.25      9.26 o
  -3  -9  12        0.11       10.99      5.72 o
  -2  -9  12        0.01        5.62      6.48 o
  -1  -9  12        0.10       13.42      7.47 o
   0  -9  12       15.38       32.28      8.21 o
   1  -9  12       41.51       49.47     10.31 o
   2  -9  12        0.00       -5.48      7.77 o
   3  -9  12       26.45       26.12     11.11 o
   4  -9  12        3.87       16.37      9.12 o
  -4  -8  12        2.86       28.42     11.90 o
  -3  -8  12        1.50        6.55      5.16 o
  -2  -8  12       27.39       13.98      6.33 o
  -1  -8  12        0.10       -0.29      7.01 o
   0  -8  12        1.67        6.63      5.58 o
   1  -8  12       57.20       71.55     10.54 o
   2  -8  12        0.12       -1.12      6.74 o
   3  -8  12        0.28        2.68      7.13 o
   4  -8  12        0.51       -2.32      9.31 o
   5  -8  12        0.99       -2.34      7.66 o
  -5  -7  12       19.05       32.53      9.02 o
  -4  -7  12        8.32        2.83      6.91 o
  -3  -7  12       26.93       24.01      5.60 o
  -2  -7  12       37.14       37.11      7.94 o
  -1  -7  12        0.01        3.31      4.69 o
   0  -7  12        0.40        4.29      5.11 o
   1  -7  12        6.71       11.52      6.58 o
   2  -7  12        0.02       -6.21      6.21 o
   3  -7  12       16.44       14.94      9.26 o
   4  -7  12        4.73       10.21     14.36 o
   5  -7  12        1.12       -2.75     10.94 o
   6  -7  12        0.26       -1.17     16.72 o
  -5  -6  12       19.92       34.80      6.94 o
  -4  -6  12        0.28       -6.87      6.87 o
  -3  -6  12       15.79       20.51      5.12 o
  -2  -6  12       11.22       11.97      6.33 o
  -1  -6  12       10.30       10.55      5.51 o
   0  -6  12       15.27       14.75      5.26 o
   1  -6  12        1.84       -1.02      4.52 o
   2  -6  12        6.21        1.52      4.87 o
   3  -6  12       38.20       41.14      8.42 o
   4  -6  12       84.26       95.38     12.34 o
   5  -6  12        1.94        2.00      6.78 o
   6  -6  12        0.62        2.28      7.14 o
   7  -6  12        1.93        7.71      8.37 o
  -6  -5  12      176.99      200.37      9.74 o
  -5  -5  12       57.23       45.67     12.38 o
  -4  -5  12        4.32       18.42      6.04 o
  -3  -5  12        2.22       -3.52      4.50 o
  -2  -5  12        7.68       11.26      7.42 o
  -1  -5  12        0.20       -0.79      3.91 o
   0  -5  12       11.20        7.18      5.35 o
   1  -5  12        0.33        4.10      5.21 o
   2  -5  12        4.06        6.04      5.53 o
   3  -5  12       80.07       67.68      8.15 o
   4  -5  12        6.53       14.49     12.51 o
   5  -5  12        8.56        6.20     12.51 o
   6  -5  12        0.16        4.01     11.74 o
   7  -5  12       14.29       15.66     21.66 o
   8  -5  12       31.72       28.85     13.41 o
  -6  -4  12        1.05       10.98      7.64 o
  -5  -4  12        2.53        6.79      5.18 o
  -4  -4  12        1.02       13.31     13.24 o
  -3  -4  12        2.55        3.24      3.68 o
  -2  -4  12        6.56        2.95      3.85 o
  -1  -4  12       47.25       37.51      5.71 o
   0  -4  12       14.74       11.70      5.27 o
   1  -4  12       11.94       16.69      5.71 o
   2  -4  12      103.93      113.88      7.34 o
   3  -4  12       65.98       59.53      7.57 o
   4  -4  12       13.72        9.93      9.54 o
   5  -4  12        1.60       10.44      6.82 o
   6  -4  12       16.73       13.29      7.42 o
   7  -4  12        0.13        6.46      8.88 o
   8  -4  12       22.52       16.09      8.72 o
  -6  -3  12        0.99       -0.52      3.43 o
  -5  -3  12        0.48        4.83     14.36 o
  -4  -3  12       10.97        8.40      4.88 o
  -3  -3  12       19.31       15.27      3.93 o
  -2  -3  12      342.50      314.28     15.17 o
  -1  -3  12       40.13       35.81      6.20 o
   0  -3  12      420.02      438.98     12.32 o
   1  -3  12      205.57      199.47     12.80 o
   2  -3  12       19.29        8.73      5.77 o
   3  -3  12       91.15       84.57      6.75 o
   4  -3  12        7.85       16.24      5.99 o
   5  -3  12        3.10       -5.58      6.11 o
   6  -3  12        0.36       -4.37      6.50 o
   7  -3  12       19.71       26.08     11.17 o
   8  -3  12       12.36       18.11     10.15 o
   9  -3  12       26.12       29.97      9.74 o
  -6  -2  12        2.60       15.82      9.76 o
  -5  -2  12        2.82        4.27      3.59 o
  -4  -2  12        3.42       11.00     14.42 o
  -3  -2  12       12.49        5.96      4.92 o
  -2  -2  12       10.34        6.78      3.98 o
  -1  -2  12      586.48      625.58     21.26 o
   0  -2  12       38.60       38.50      4.51 o
   1  -2  12      177.33      190.49      8.87 o
   2  -2  12       57.01       68.30     13.37 o
   3  -2  12        0.50       -3.27      4.06 o
   4  -2  12        0.22       -3.83      5.00 o
   5  -2  12       10.94       10.92      5.19 o
   6  -2  12       23.47       25.98      8.95 o
   7  -2  12        0.30        1.85      6.24 o
   8  -2  12        4.77       -1.97      6.77 o
   9  -2  12       17.81       41.39     16.55 o
  -6  -1  12        0.19       38.16     11.90 o
  -5  -1  12        3.74        6.28      8.75 o
  -4  -1  12       38.77       35.52      6.84 o
  -3  -1  12       17.21       18.23      4.94 o
  -2  -1  12      197.65      191.39      7.63 o
  -1  -1  12       24.01       14.93      4.09 o
   0  -1  12       79.92       75.92      6.55 o
   1  -1  12       18.05       21.01      6.24 o
   2  -1  12      100.88      109.83      8.93 o
   3  -1  12        5.09        4.42      3.97 o
   4  -1  12       44.43       57.71      7.97 o
   5  -1  12       56.08       47.08      6.44 o
   6  -1  12       40.09       54.16      7.95 o
   7  -1  12        6.79        8.94      5.38 o
   8  -1  12       15.10       26.29     10.21 o
   9  -1  12        1.30        8.24      7.79 o
  10  -1  12        1.55        5.28      8.13 o
  -6   0  12       13.06       22.11     11.67 o
  -5   0  12        0.93       -6.57      6.90 o
  -4   0  12        5.29       12.49      6.74 o
  -3   0  12        7.95        7.99      3.54 o
  -2   0  12        0.01       -1.91      3.84 o
  -1   0  12        8.84        9.01      4.31 o
   0   0  12       10.70       11.94      3.11 o
   1   0  12        0.87       -1.48      6.12 o
   2   0  12       28.86       28.01      4.21 o
   3   0  12      108.86      108.75      9.71 o
   4   0  12        4.81        9.87      4.41 o
   5   0  12        9.68        7.63      4.48 o
   6   0  12       90.40       98.21     18.67 o
   7   0  12        6.48        4.11      4.93 o
   8   0  12        2.44       -1.82      5.71 o
   9   0  12        0.07        3.97      5.54 o
  10   0  12        5.60        6.70      7.99 o
  -6   1  12       10.93        2.92     10.10 o
  -5   1  12        2.20        4.94      9.88 o
  -4   1  12       11.85       10.86      8.58 o
  -3   1  12        0.31        1.01      1.55 o
  -2   1  12        0.33        1.27      4.13 o
  -1   1  12        4.04        4.80      3.67 o
   0   1  12       49.83       60.42      3.84 o
   1   1  12      162.32      159.72      8.44 o
   2   1  12      180.55      188.16      6.58 o
   3   1  12        4.65        1.30      4.64 o
   4   1  12       27.05       36.67      4.84 o
   5   1  12        1.75        6.45      4.40 o
   6   1  12        0.13        0.72      5.34 o
   7   1  12       19.70       27.77     11.62 o
   8   1  12        6.16        9.13      6.14 o
   9   1  12        3.34       -1.71      5.79 o
  10   1  12        8.21       12.53      7.92 o
  -5   2  12        8.45       17.28     11.90 o
  -4   2  12        0.40       -1.29      6.34 o
  -3   2  12        0.05        0.73      5.86 o
  -2   2  12        2.62        1.14      2.85 o
  -1   2  12       61.08       62.47      3.22 o
   0   2  12       48.14       48.03      3.08 o
   1   2  12      117.96      133.67     14.73 o
   2   2  12      518.49      532.67     11.78 o
   3   2  12      110.65      110.16      5.61 o
   4   2  12        7.28       10.95      4.62 o
   5   2  12        1.50        0.74      3.71 o
   6   2  12       12.65       11.22      5.21 o
   7   2  12        4.31       -0.47      4.12 o
   8   2  12       10.95        9.37      5.79 o
   9   2  12        9.58        4.83      6.07 o
  10   2  12       59.55       80.59     10.98 o
  -5   3  12       13.19        3.48     10.44 o
  -4   3  12       14.82       11.90     18.07 o
  -3   3  12        1.62        2.58      9.48 o
  -2   3  12        0.93       -4.35      6.22 o
  -1   3  12       33.42       26.78      1.96 o
   0   3  12        8.58       11.02      3.00 o
   1   3  12      505.52      488.61     11.35 o
   2   3  12      282.92      286.81      8.37 o
   3   3  12       46.54       47.15      5.06 o
   4   3  12        0.21        1.60      3.76 o
   5   3  12        6.95        6.46      3.96 o
   6   3  12        6.73       10.87      4.90 o
   7   3  12        9.72        3.34      5.00 o
   8   3  12        3.85       -5.86      6.55 o
   9   3  12        0.29        6.84      5.25 o
  10   3  12       34.56       26.47      6.63 o
  -5   4  12        0.91        1.35     10.66 o
  -4   4  12        8.43        5.16     10.44 o
  -3   4  12        6.91      -10.66     10.66 o
  -2   4  12       12.27        9.69      7.09 o
  -1   4  12       21.51       18.62      6.90 o
   0   4  12       16.42       10.18      2.88 o
   1   4  12      129.83      121.52      4.71 o
   2   4  12        6.95        8.13      3.37 o
   3   4  12       66.83       70.82      4.75 o
   4   4  12        5.86        6.64      3.56 o
   5   4  12        4.48        9.41      4.49 o
   6   4  12        4.95        3.42      5.25 o
   7   4  12        1.56       -3.38      5.32 o
   8   4  12        0.21        4.12      5.34 o
   9   4  12        1.33        0.61      4.59 o
  10   4  12       24.62       40.34      7.61 o
  -4   5  12        5.11        2.47     10.77 o
  -3   5  12        0.27        1.80      9.65 o
  -2   5  12       16.62       26.60     11.78 o
  -1   5  12        1.97        4.56     11.67 o
   0   5  12       43.21       39.68      7.58 o
   1   5  12        0.13       -1.47      1.76 o
   2   5  12        0.03        6.16      3.44 o
   3   5  12       15.53       17.75      4.16 o
   4   5  12      101.90      105.28      6.90 o
   5   5  12       40.62       39.48      9.05 o
   6   5  12      114.93      140.78      9.72 o
   7   5  12        0.11        1.15      4.53 o
   8   5  12        0.27        2.43      5.81 o
   9   5  12        5.27        7.01      4.93 o
  10   5  12       17.67       20.77     12.62 o
  -3   6  12        2.21        4.38     10.77 o
  -2   6  12        2.40        2.81      9.54 o
  -1   6  12        1.44       15.26     17.51 o
   0   6  12        0.29        4.23      6.23 o
   1   6  12        0.26       -0.46      5.89 o
   2   6  12       10.92       10.08      3.56 o
   3   6  12        8.33        5.88      3.20 o
   4   6  12       14.62       19.53      5.90 o
   5   6  12      221.78      220.64      7.84 o
   6   6  12       24.17       27.17      5.98 o
   7   6  12       34.58       35.31      5.90 o
   8   6  12        0.03       -0.41      4.09 o
   9   6  12        0.73       -3.68      5.66 o
  -3   7  12        0.00       -7.07     11.45 o
  -2   7  12        4.22        2.24     10.21 o
  -1   7  12       56.73       52.86     13.80 o
   0   7  12        0.01        7.63      9.65 o
   1   7  12       46.47       47.75      8.13 o
   2   7  12       67.60       75.71      6.29 o
   3   7  12       16.86       23.91      8.07 o
   4   7  12        0.44        1.04      3.27 o
   5   7  12       76.68       77.36     14.42 o
   6   7  12        5.60       10.94      4.24 o
   7   7  12        0.12        2.57      5.38 o
   8   7  12        0.89       -0.66      4.59 o
   9   7  12        0.08        3.79      4.73 o
  -2   8  12        0.31       -4.60     18.52 o
  -1   8  12        3.62        3.82     10.21 o
   0   8  12        3.49        0.56      8.75 o
   1   8  12        5.32       18.63     10.32 o
   2   8  12       26.50       19.10      6.74 o
   3   8  12        3.77        4.88      3.67 o
   4   8  12       42.34       34.27      6.17 o
   5   8  12        0.01        3.52      4.00 o
   6   8  12       28.40       34.04      5.41 o
   7   8  12        1.08       -1.12      3.94 o
   8   8  12        0.75        5.53      5.32 o
   0   9  12       13.14       13.24     11.22 o
   1   9  12        0.20       -4.71      9.65 o
   2   9  12        0.14       -7.41      9.31 o
   3   9  12        8.97        6.51      8.64 o
   4   9  12        6.39        1.11      5.53 o
   5   9  12        4.85        2.66      5.89 o
   6   9  12        0.99        2.91      4.80 o
   7   9  12        0.17       -1.22      4.77 o
   1  10  12       66.24       50.72     22.11 o
   2  10  12        5.14       12.79     10.21 o
   3  10  12        0.13       -1.01      8.08 o
   5  10  12        8.66        9.88      7.07 o
   6  10  12        0.87       14.36      8.19 o
  -1  -9  13        0.96       12.61      6.58 o
   0  -9  13        0.28        0.34      5.51 o
   1  -9  13        5.51        5.93      7.09 o
   2  -9  13        5.94        7.21      6.71 o
  -3  -8  13        0.10        2.80      5.85 o
  -2  -8  13       65.14       77.06      7.98 o
  -1  -8  13        1.63       -5.86      5.86 o
   0  -8  13       49.33       54.13     10.59 o
   1  -8  13        2.14       -2.85      5.77 o
   2  -8  13        0.10        0.75      5.67 o
   3  -8  13        6.64        0.53      8.72 o
   4  -8  13       10.08       10.54      8.87 o
  -3  -7  13        0.47        7.00      8.18 o
  -2  -7  13        4.65       20.46      5.86 o
  -1  -7  13        1.74        1.22      5.16 o
   0  -7  13       20.14       14.33      9.24 o
   1  -7  13        3.68       11.82      6.87 o
   2  -7  13       29.27       39.11      7.23 o
   3  -7  13        1.55        1.39      7.18 o
   4  -7  13       52.66       95.08     20.82 o
   5  -7  13       14.43       20.73     20.65 o
  -4  -6  13        0.94       11.26     10.21 o
  -3  -6  13        2.57        1.63      6.68 o
  -2  -6  13        7.71        4.14      5.33 o
  -1  -6  13        1.32        0.06      9.93 o
   0  -6  13        6.67        5.48      5.64 o
   1  -6  13        8.18        7.46      7.07 o
   2  -6  13        2.40        5.56      5.41 o
   3  -6  13       11.85       33.00      7.65 o
   4  -6  13       55.37       50.03      9.64 o
   5  -6  13       15.83       14.38     11.67 o
   6  -6  13       10.51       -9.78     10.17 o
  -4  -5  13        0.71       18.97      6.50 o
  -3  -5  13        0.26        4.83      5.00 o
  -2  -5  13        6.99        5.74      5.80 o
  -1  -5  13       16.28       18.76      5.17 o
   0  -5  13        2.52        4.62      5.59 o
   1  -5  13        3.87        5.00      4.93 o
   2  -5  13        1.98        6.95      5.21 o
   3  -5  13        0.31        2.60      5.90 o
   4  -5  13        2.15        2.90      5.50 o
   5  -5  13        6.20        9.74     12.96 o
   6  -5  13       10.97       17.90     11.22 o
   7  -5  13       42.05       15.16     22.73 o
  -5  -4  13        0.69        2.22      5.28 o
  -4  -4  13        3.09       19.22      8.00 o
  -3  -4  13        3.47       12.87      4.86 o
  -2  -4  13        6.05        8.23      7.12 o
  -1  -4  13        0.17       -1.51      4.44 o
   0  -4  13       22.38       17.84      7.70 o
   1  -4  13       25.92       24.10     13.99 o
   2  -4  13       16.55        5.85      4.97 o
   3  -4  13        1.11       -2.56      5.10 o
   4  -4  13        5.89        0.04      5.58 o
   5  -4  13        0.86        6.08      5.72 o
   6  -4  13        0.97       14.32      7.90 o
   7  -4  13        0.67        1.50      7.22 o
   8  -4  13        9.30        0.11     16.83 o
  -5  -3  13        7.02        9.81      7.26 o
  -4  -3  13       17.71        8.99      6.90 o
  -3  -3  13        8.67       23.33      5.83 o
  -2  -3  13       21.62       16.98      4.34 o
  -1  -3  13      219.78      233.93     14.00 o
   0  -3  13      406.97      424.08     24.54 o
   1  -3  13       23.84       24.90      5.15 o
   2  -3  13       13.66       11.28      8.98 o
   3  -3  13        1.64       -1.27      6.09 o
   4  -3  13        1.14        5.41     11.96 o
   5  -3  13        0.06        0.95      5.73 o
   6  -3  13       28.03       29.49      8.36 o
   7  -3  13        0.00       -5.59      7.53 o
   8  -3  13        0.86       16.15      8.83 o
  -5  -2  13        1.85       -1.57      8.75 o
  -4  -2  13        8.67       10.97      5.84 o
  -3  -2  13       51.35       68.93      9.99 o
  -2  -2  13        3.44        4.07      3.46 o
  -1  -2  13       24.39       24.62      4.29 o
   0  -2  13        9.02        9.16      4.06 o
   1  -2  13       70.69       63.14      5.66 o
   2  -2  13       40.80       49.53      6.50 o
   3  -2  13        1.47        2.70      5.50 o
   4  -2  13        1.00       -0.99      5.19 o
   5  -2  13        0.98       -6.22      6.22 o
   6  -2  13        2.94        7.15      5.56 o
   7  -2  13        3.69        4.36      5.64 o
   8  -2  13       16.86       29.14     11.14 o
  -5  -1  13        0.40       -4.15     15.60 o
  -4  -1  13        0.35        6.96     16.50 o
  -3  -1  13       33.02       28.17      5.23 o
  -2  -1  13       38.47       40.29      4.94 o
  -1  -1  13       13.53       10.07      5.92 o
   0  -1  13        1.65       -1.11      3.30 o
   1  -1  13        2.28        3.78      3.63 o
   2  -1  13       15.58        5.10      5.00 o
   3  -1  13        0.65       -3.70      4.18 o
   4  -1  13        9.69       12.72      5.66 o
   5  -1  13      110.93      116.45      7.94 o
   6  -1  13        6.17        2.23      6.25 o
   7  -1  13       10.00       17.28      6.96 o
   8  -1  13        0.40       10.64      6.18 o
   9  -1  13       11.57       16.96      6.90 o
  -5   0  13        4.52       -4.08      7.14 o
  -4   0  13        3.98        5.84      9.65 o
  -3   0  13        0.79       13.13     10.10 o
  -2   0  13        0.79       -0.37      5.51 o
  -1   0  13        4.47        3.37      2.87 o
   0   0  13      127.46      108.53      6.17 o
   1   0  13        6.72        7.62      3.59 o
   2   0  13       18.80       13.72      9.98 o
   3   0  13        8.43       10.02      6.65 o
   4   0  13        0.42       10.92      5.42 o
   5   0  13       35.33       36.67      7.52 o
   6   0  13        0.41        3.68      6.31 o
   7   0  13        0.25       -2.36      5.09 o
   8   0  13        3.24        7.66      6.52 o
   9   0  13        2.04        5.63      6.01 o
  -5   1  13       17.94       -2.13     10.55 o
  -4   1  13        0.05       -6.22      8.97 o
  -3   1  13       13.11       14.07     12.74 o
  -2   1  13        7.40       10.35      9.15 o
  -1   1  13        9.09        4.62      3.05 o
   0   1  13        1.95        7.01      7.21 o
   1   1  13        3.04        2.72      3.57 o
   2   1  13        0.35        0.97      3.27 o
   3   1  13      155.24      139.62      6.85 o
   4   1  13        5.24        2.25      8.84 o
   5   1  13        8.90       18.38      6.95 o
   6   1  13       48.69       44.45      6.23 o
   7   1  13        0.17        7.51      7.38 o
   8   1  13        0.14       -0.51      5.86 o
   9   1  13        3.89        4.15      5.77 o
  -4   2  13        0.43        0.51      6.81 o
  -3   2  13        0.23       -7.29      7.29 o
  -2   2  13        0.00        3.35      6.70 o
  -1   2  13        4.62        8.29      2.76 o
   0   2  13        3.80        4.58      2.54 o
   1   2  13        0.23        2.63      3.93 o
   2   2  13      234.00      212.81      7.04 o
   3   2  13        2.44        6.19      5.14 o
   4   2  13        0.92        5.40      3.99 o
   5   2  13       73.33       86.22      6.52 o
   6   2  13        7.57        5.95      5.21 o
   7   2  13        0.02       -0.37      5.07 o
   8   2  13        1.25        1.23      4.96 o
   9   2  13        1.17       -2.48      6.32 o
  -4   3  13       13.24        9.76     11.90 o
  -3   3  13        0.11        0.51      8.40 o
  -2   3  13        2.10        1.72      6.50 o
  -1   3  13        0.39        2.43      6.66 o
   0   3  13      489.16      494.92      9.72 o
   1   3  13      304.63      273.68     18.06 o
   2   3  13       36.85       32.71      5.04 o
   3   3  13      132.56      128.42      5.92 o
   4   3  13       78.71       71.23     15.20 o
   5   3  13       10.12       18.04      5.10 o
   6   3  13        3.36        3.24      4.37 o
   7   3  13        3.30        4.07      7.86 o
   8   3  13        0.35        6.04      5.16 o
   9   3  13       33.25       31.39      8.00 o
  -3   4  13        0.18       -0.34      9.65 o
  -2   4  13        0.00        7.43      9.02 o
  -1   4  13       47.26       60.47      9.38 o
   0   4  13        4.30        1.40      6.19 o
   1   4  13       14.75       24.50      7.66 o
   2   4  13       33.11       27.50      3.81 o
   3   4  13        5.38        8.14      3.37 o
   4   4  13        1.33        1.83      3.51 o
   5   4  13        2.90        5.20      4.49 o
   6   4  13        3.29        0.29      4.32 o
   7   4  13       14.76        9.31      5.67 o
   8   4  13       57.64       76.34      7.36 o
   9   4  13       27.88       15.55      8.04 o
  -3   5  13        0.77        0.90     10.66 o
  -2   5  13        4.24        2.81     10.44 o
  -1   5  13        4.02        0.12      7.72 o
   0   5  13       27.85       23.56      7.84 o
   1   5  13        1.76       -1.22      3.70 o
   2   5  13       14.72       12.79      2.98 o
   3   5  13       12.11       12.92      4.53 o
   4   5  13        1.16       12.63      4.42 o
   5   5  13       74.45       59.76      9.12 o
   6   5  13      202.50      192.83      9.64 o
   7   5  13       22.73       23.15      9.09 o
   8   5  13        7.87       17.82      5.60 o
   9   5  13        0.73        0.90      4.91 o
  -2   6  13        1.95        4.60     11.00 o
  -1   6  13       15.61       33.89     12.79 o
   0   6  13        7.39       -1.24      8.05 o
   1   6  13        0.65       -1.01      5.94 o
   2   6  13        7.39       13.91      7.69 o
   3   6  13        9.37        7.96      3.72 o
   4   6  13        8.76       21.14      6.25 o
   5   6  13      119.13      128.59     12.06 o
   6   6  13       16.16        9.31      4.91 o
   7   6  13       46.33       30.57      7.57 o
   8   6  13        0.21        3.93      4.77 o
  -1   7  13       15.83       20.76     13.02 o
   0   7  13        0.70       17.62     11.56 o
   1   7  13        0.00       -0.86      6.26 o
   2   7  13       17.55       17.34     14.08 o
   3   7  13       12.13        7.92      4.83 o
   4   7  13        3.58        3.90      4.05 o
   5   7  13        0.40        1.21      4.09 o
   6   7  13        5.81        5.55      4.24 o
   7   7  13       37.80       33.09      6.20 o
   8   7  13        3.99        5.73      4.88 o
   0   8  13       28.33       26.26     12.79 o
   1   8  13       12.46        6.17     17.62 o
   2   8  13      113.48      156.71     11.66 o
   3   8  13        6.49       11.67      9.09 o
   4   8  13        1.07        5.27      4.80 o
   5   8  13        8.03       -0.48      4.66 o
   6   8  13        1.92        1.59      4.54 o
   7   8  13        1.45       -3.63      9.14 o
   2   9  13        2.59       -5.39     10.21 o
   4   9  13        1.42        2.92      8.30 o
   5   9  13        0.25       -3.41      5.14 o
  -1  -7  14        1.81       -3.76     11.71 o
   0  -7  14        6.74        3.26      5.66 o
   1  -7  14        1.21       -2.88      5.79 o
   2  -7  14        0.05        7.57      7.16 o
   3  -7  14        2.83       -2.61      6.20 o
  -2  -6  14        5.61        8.88      6.22 o
  -1  -6  14        3.52        7.69      6.55 o
   0  -6  14       17.89        5.21      7.53 o
   1  -6  14        2.86        1.37      6.03 o
   2  -6  14        8.19        8.07      6.97 o
   3  -6  14        6.92        4.55      6.99 o
   4  -6  14        3.20        0.58      6.92 o
   5  -6  14        1.25        2.57      7.11 o
  -3  -5  14        3.13       10.03     29.51 o
  -2  -5  14        0.11        8.91     13.84 o
  -1  -5  14        0.49        2.69      6.13 o
   0  -5  14       15.97       18.92      6.23 o
   1  -5  14       43.16       35.94      7.48 o
   2  -5  14        1.08       -5.73      5.73 o
   3  -5  14        0.70       -5.72      5.72 o
   4  -5  14        9.61        5.31     10.10 o
   5  -5  14        0.11        5.03      6.30 o
   6  -5  14        1.18       -5.19      8.09 o
  -3  -4  14        1.14       -7.07      7.07 o
  -2  -4  14        2.94        0.69      4.71 o
  -1  -4  14        2.25        3.86      5.35 o
   0  -4  14      157.03      174.33     10.46 o
   1  -4  14       10.47       11.67      5.36 o
   2  -4  14       49.66       35.34      6.52 o
   3  -4  14        0.00        8.11      6.13 o
   4  -4  14        0.29        7.31     10.45 o
   5  -4  14        3.99        9.71      6.34 o
   6  -4  14       13.95       15.99     10.72 o
  -3  -3  14        2.82       -1.87      6.02 o
  -2  -3  14        0.19       -1.07      4.20 o
  -1  -3  14       13.53       18.68      8.03 o
   0  -3  14        3.33       -1.90      4.57 o
   1  -3  14      149.93      144.40      9.41 o
   2  -3  14        6.04        9.45      5.08 o
   3  -3  14        1.33        2.12      4.91 o
   4  -3  14       15.25       29.33     18.29 o
   5  -3  14        0.68       11.05      6.07 o
   6  -3  14        1.04        0.61      5.58 o
   7  -3  14       19.02       38.27      9.12 o
  -4  -2  14       25.56       50.95     13.47 o
  -3  -2  14       47.21       30.10      9.65 o
  -2  -2  14        9.50       11.54      4.14 o
  -1  -2  14       83.08       58.21     16.78 o
   0  -2  14       15.05       22.31      4.86 o
   1  -2  14       50.65       36.97      6.35 o
   2  -2  14        1.01        5.08      4.93 o
   3  -2  14        0.05        1.78      5.32 o
   4  -2  14        2.83       -5.87      5.87 o
   5  -2  14       33.46       25.22      6.48 o
   6  -2  14       39.61       37.99      7.28 o
   7  -2  14        1.64        5.69      6.29 o
  -3  -1  14       33.53       32.10     12.34 o
  -2  -1  14       11.05        7.34      4.26 o
  -1  -1  14       94.98      102.33     10.50 o
   0  -1  14      125.73      122.99     10.13 o
   1  -1  14        1.01        4.80      4.69 o
   2  -1  14       10.49        9.73      5.16 o
   3  -1  14        1.88       -6.48      6.59 o
   4  -1  14       13.31       11.70      5.91 o
   5  -1  14       16.80       17.34      7.26 o
   6  -1  14        4.59        0.98      9.48 o
   7  -1  14        1.28        3.96      6.56 o
   8  -1  14       21.32       26.40      8.42 o
  -3   0  14        6.37       -2.24      9.88 o
  -2   0  14        4.67       15.15     10.77 o
  -1   0  14        1.45        1.08      3.13 o
   0   0  14       12.12       13.75      4.89 o
   1   0  14        0.07        0.24      4.55 o
   2   0  14        2.89        1.24      3.74 o
   3   0  14       20.24        8.48      4.52 o
   4   0  14        8.48       10.17      4.96 o
   5   0  14        0.02        6.15      5.04 o
   6   0  14       87.36      110.26     13.95 o
   7   0  14       11.86       29.28      6.81 o
   8   0  14        0.10        1.12      5.55 o
  -3   1  14        0.07        1.91      9.88 o
  -2   1  14        8.73       11.78     11.00 o
  -1   1  14        0.00        4.32     10.10 o
   0   1  14       40.33       40.62      9.47 o
   1   1  14      109.14      105.96     10.93 o
   2   1  14        5.83        9.63      7.07 o
   3   1  14       35.60       37.44      7.50 o
   4   1  14      140.42      161.49      9.34 o
   5   1  14        1.78       -2.20      4.60 o
   6   1  14        8.31        3.46      5.95 o
   7   1  14        4.21        2.74      6.00 o
   8   1  14        4.17        9.34      7.05 o
  -3   2  14        0.47       -8.41      8.41 o
  -2   2  14        9.02       -6.28     17.51 o
  -1   2  14       20.10        1.23      9.31 o
   0   2  14       26.06       18.76      7.91 o
   1   2  14        6.74        5.26      4.79 o
   2   2  14        6.25        6.54      5.37 o
   3   2  14       72.30       80.85      6.16 o
   4   2  14       24.79       17.39      4.86 o
   5   2  14       10.06       15.29      5.31 o
   6   2  14        5.31       11.27      6.97 o
   7   2  14        0.04       -3.23      5.10 o
   8   2  14        3.55        3.12      6.11 o
  -2   3  14       19.32       17.16      8.44 o
  -1   3  14       36.45       53.08     13.92 o
   0   3  14        0.97      -18.18     18.52 o
   1   3  14       40.96       21.71      5.03 o
   2   3  14       17.41       22.84      3.82 o
   3   3  14        0.06       -3.27      3.51 o
   4   3  14        6.92        8.49      4.49 o
   5   3  14        4.00        3.83      4.84 o
   6   3  14        0.41       -0.19      5.92 o
   7   3  14       29.94       18.33      6.00 o
   8   3  14       13.06       18.35      7.13 o
  -2   4  14       62.71       64.73     11.07 o
  -1   4  14        2.77       -1.64      7.09 o
   0   4  14      133.70      152.40     17.96 o
   1   4  14       27.86       27.38     19.08 o
   2   4  14       22.46       30.51      3.76 o
   3   4  14        0.01        5.18      5.23 o
   4   4  14        6.46        2.18      4.71 o
   5   4  14       30.06       22.46      5.90 o
   6   4  14       35.39       29.37      6.64 o
   7   4  14        0.14        5.33      5.11 o
   8   4  14       12.58        3.49      7.14 o
  -1   5  14       91.11      112.03     16.33 o
   0   5  14       38.13       26.17     27.61 o
   1   5  14        3.46       -3.14      9.65 o
   2   5  14        5.70        0.00      8.19 o
   3   5  14        0.02       -0.43      3.07 o
   4   5  14        2.94       16.17      5.40 o
   5   5  14       17.07       28.72      5.73 o
   6   5  14      112.22      140.17      9.18 o
   7   5  14       25.96       16.85      6.38 o
   0   6  14        0.00        3.01      7.53 o
   1   6  14       38.12       53.31     13.24 o
   2   6  14        6.55       -1.68     14.81 o
   3   6  14       10.02       12.26      7.52 o
   4   6  14        5.56        6.22      7.84 o
   5   6  14        0.19        2.08      4.00 o
   6   6  14        3.86        3.15      5.05 o
   7   6  14       43.13       36.23      6.13 o
   1   7  14        0.08        1.23     12.12 o
   2   7  14        7.70       -4.04      9.43 o
   3   7  14        1.53       18.18     10.21 o
   4   7  14        6.26        6.39      3.87 o
   5   7  14       30.56       30.61      5.18 o
   6   7  14       11.39       11.39      4.83 o
   0  -5  15       35.44       28.26      7.56 o
   1  -5  15       18.77       16.75      7.33 o
   2  -5  15        5.79        7.06      7.95 o
   3  -5  15       10.99       15.78      6.76 o
  -1  -4  15        9.54       22.17      6.22 o
   0  -4  15       15.39        7.42      6.74 o
   1  -4  15       14.34       12.49      5.71 o
   2  -4  15      116.17      115.94     14.02 o
   3  -4  15        1.19       -3.93      5.95 o
   4  -4  15        6.23        7.00      8.00 o
   5  -4  15       39.50       53.53     14.48 o
  -1  -3  15       56.86       50.77     18.23 o
   0  -3  15       14.46       26.18     11.88 o
   1  -3  15       82.05       93.30      7.78 o
   2  -3  15       25.62       21.13      6.40 o
   3  -3  15        2.69       -1.44      5.10 o
   4  -3  15        0.01       -0.15      9.33 o
   5  -3  15       13.70       19.25      9.29 o
  -2  -2  15        3.43       10.98      5.98 o
  -1  -2  15        0.14       -3.33      4.45 o
   0  -2  15       22.71       24.99      5.17 o
   1  -2  15        8.93        3.40      4.50 o
   2  -2  15       28.28       22.42      8.20 o
   3  -2  15        0.65        5.09      5.96 o
   4  -2  15        3.59        0.39      8.11 o
   5  -2  15        3.63       10.01      6.05 o
   6  -2  15        5.50       12.00      7.32 o
  -2  -1  15       16.69       28.84     13.35 o
  -1  -1  15       34.36       31.85      9.49 o
   0  -1  15       15.85       15.54      4.59 o
   1  -1  15        0.52        2.08      4.96 o
   2  -1  15       29.16       23.59      6.85 o
   3  -1  15        0.84        2.66      4.77 o
   4  -1  15        9.19        6.54      5.32 o
   5  -1  15       12.66        3.36      5.63 o
   6  -1  15        1.64        7.21      6.11 o
  -2   0  15       16.17        1.35     17.51 o
  -1   0  15        0.99        3.59     10.66 o
   0   0  15       14.93       12.00      6.82 o
   1   0  15        2.94        7.64      5.01 o
   2   0  15       17.91       13.51      5.73 o
   3   0  15        0.04       -1.62      4.73 o
   4   0  15       13.86       17.60      5.63 o
   5   0  15        1.91        5.59      6.32 o
   6   0  15       36.49       31.92      7.02 o
  -1   1  15        5.72        9.88     11.56 o
   0   1  15        1.02       -2.24      6.77 o
   1   1  15       21.42       10.18      6.03 o
   2   1  15        7.91        5.74      6.75 o
   3   1  15       15.51       16.40      5.03 o
   4   1  15        8.82        3.01      8.70 o
   5   1  15        2.61       12.59      6.56 o
   6   1  15        2.57        2.20      5.23 o
   7   1  15        1.15       -0.10      5.13 o
  -1   2  15        5.06       -0.45     10.21 o
   0   2  15        0.03       -2.13     10.55 o
   1   2  15       20.01       18.23      9.20 o
   2   2  15       32.91       17.63      6.95 o
   3   2  15       30.95       34.40      5.22 o
   4   2  15       12.97       13.92      5.06 o
   5   2  15        1.19       -2.54      5.66 o
   6   2  15        7.09       -0.76      4.89 o
   7   2  15        6.94        9.53      7.17 o
   0   3  15       31.55       36.25     13.92 o
   1   3  15        8.93        9.43     11.11 o
   2   3  15       91.65       61.09     10.22 o
   3   3  15       12.55       11.65      5.10 o
   4   3  15        0.20        7.50      6.37 o
   5   3  15       11.13       20.01      9.03 o
   6   3  15        2.21        7.90      5.33 o
   0   4  15        0.06        5.84     19.08 o
   1   4  15       11.40       22.67     12.57 o
   2   4  15        8.07       -1.46      9.65 o
   3   4  15        6.91       11.31      4.99 o
   4   4  15        2.83       -1.12      3.99 o
   5   4  15        3.80       12.89      6.04 o
   6   4  15        4.60       11.46      5.30 o
   2   5  15        1.00      -11.00     11.00 o
   3   5  15        6.89        5.16      9.88 o
   4   5  15        0.92       13.52      6.34 o
   5   5  15        0.11       -2.00      5.98 o
   2  -1  16       13.42       20.80      6.20 o
   3  -1  16        4.15        4.79      5.33 o
   2   0  16       12.19        6.31      4.82 o
   3   0  16        0.70        3.18      5.70 o
   4   0  16       30.66       10.87     10.27 o
   2   1  16       13.14       17.56      7.58 o
   3   1  16       43.87       33.50      6.04 o
   4   1  16       22.00       67.89     18.74 o
 
